# Supplementary material for: Small non-coding RNA landscape of extracellular vesicles from human stem cells
Source: Sci Rep. 2018 Oct 19;8:15503. doi: 10.1038/s41598-018-33899-6 (PMC6195565; doi:10.1038/s41598-018-33899-6)
Supplement: Supplementary file 2 — Supplemental dataset 2 and 3 [file 41598_2018_33899_MOESM2_ESM.xlsx]

## Sheet: Supp 2 miRNA
Small non-coding RNA landscape of extracellular vesicles from human stem cells
Sippy Kaur, Ahmed G Abu-Shahba, Riku O Paananen, Heidi Hongisto, Hanna Hiidenmaa, Heli Skottman, Riitta Seppänen-Kaijansinkko, Bettina Mannerström
Supplemental 2 Differential expression analysis of miRNAs and small RNAs between hPSC and AT-MSC EVs.
miRNA	log2(Fold change(AT-MSC/hPSC))	log2(CPM)	p-Value	FDR
hsa-miR-302a-5p	-13.4935	17.2853	5.09715e-20	1.88595e-18
hsa-miR-302b-3p	-13.5506	16.0963	9.85828e-18	3.03963e-16
hsa-miR-21-5p	-1.23498	15.6895	0.1016	0.132367
hsa-miR-92a-3p	-2.28835	14.6478	0.00514502	0.00906503
hsa-miR-10b-5p	8.49814	14.3621	8.17818e-12	8.40535e-11
hsa-let-7b-5p	9.66601	14.1921	5.26621e-13	6.08906e-12
hsa-let-7i-5p	8.04047	14.0149	9.87712e-12	9.6172e-11
hsa-miR-100-5p	4.00927	13.9829	0.000210547	0.000519349
hsa-miR-26a-5p	-0.170142	13.7753	0.797454	0.824184
hsa-let-7a-5p	4.43834	13.4855	5.38453e-06	1.71748e-05
hsa-miR-143-3p	6.99713	13.4612	1.90211e-11	1.64212e-10
hsa-miR-10a-5p	7.99566	13.2792	2.67268e-10	1.90171e-09
hsa-let-7f-5p	6.29223	12.9026	1.64528e-09	1.08706e-08
hsa-miR-151a-3p	-1.51096	12.819	0.0395537	0.0585395
hsa-miR-182-5p	-9.27823	12.6085	2.54327e-16	5.88132e-15
hsa-miR-302a-3p	-15.6675	12.3365	9.31721e-25	1.30381e-22
hsa-miR-302c-3p	-15.5738	12.2428	1.40953e-24	1.30381e-22
hsa-miR-302d-3p	-13.7161	12.1609	4.98114e-23	3.0717e-21
hsa-miR-7-5p	-3.79868	11.9083	1.17411e-06	4.43287e-06
hsa-miR-372-3p	-13.3871	11.833	3.78203e-22	1.74919e-20
hsa-miR-183-5p	-7.76178	11.7572	1.95279e-11	1.64212e-10
hsa-miR-92b-3p	-1.73213	11.5211	0.081489	0.108457
hsa-miR-200c-3p	-10.0977	11.2123	3.27479e-17	8.6548e-16
hsa-miR-27a-3p	2.97142	11.0431	0.00144364	0.00300082
hsa-miR-99b-5p	0.288243	11.0319	0.733959	0.762823
hsa-miR-22-3p	4.55235	10.8871	5.95887e-06	1.83732e-05
hsa-miR-363-3p	-7.72486	10.8195	2.32863e-14	3.91633e-13
hsa-miR-24-3p	2.8676	10.7078	0.00158056	0.00324893
hsa-miR-200b-3p	-6.81357	10.6491	1.04208e-06	4.10181e-06
hsa-miR-221-3p	-2.7531	10.6285	0.00554948	0.00950605
hsa-miR-191-5p	-2.08213	10.4728	0.00844344	0.0140724
hsa-miR-103a-3p	-4.29761	10.4658	4.55512e-07	2.00642e-06
hsa-miR-378a-3p	-1.63936	10.4623	0.0668357	0.0922732
hsa-miR-125a-5p	3.25001	10.4528	0.000974998	0.00207327
hsa-let-7c-5p	6.37731	10.4517	5.56792e-09	3.43355e-08
hsa-miR-148b-3p	-1.25641	10.3215	0.104715	0.13453
hsa-miR-29a-3p	3.0948	10.2652	0.0188948	0.030134
hsa-miR-222-3p	-1.27294	10.1311	0.187648	0.221113
hsa-miR-30c-5p	-2.82599	10.124	0.00174657	0.00340121
hsa-miR-370-3p	-2.39345	10.0598	0.00375715	0.00681444
hsa-miR-615-3p	9.77289	10.0322	2.62441e-05	7.3563e-05
hsa-miR-106b-3p	-1.99189	10.0272	0.056401	0.0796502
hsa-miR-20a-5p	-3.39956	9.94287	5.93379e-05	0.000159094
hsa-miR-493-5p	-0.582605	9.85572	0.462417	0.49003
hsa-miR-335-3p	-3.78435	9.73342	1.53146e-05	4.42687e-05
hsa-miR-125b-5p	6.37153	9.72306	3.62017e-07	1.67433e-06
hsa-let-7e-5p	5.91268	9.64524	2.30586e-07	1.15293e-06
hsa-miR-302c-5p	-11.0944	9.5558	6.18482e-16	1.27132e-14
hsa-miR-152-3p	4.29344	9.47333	4.72886e-05	0.000130573
hsa-miR-1246	0.220229	9.37523	0.856311	0.870426
hsa-miR-199a-5p	5.90612	9.14711	3.87641e-06	1.2806e-05
hsa-miR-1307-3p	-1.61467	9.07692	0.0456543	0.0659848
hsa-miR-224-5p	1.90567	9.07558	0.0364423	0.0548116
hsa-miR-30e-3p	-1.78282	9.05844	0.0374823	0.0559211
hsa-miR-28-3p	-3.37801	9.04346	0.00013182	0.000338705
hsa-miR-17-5p	-4.34568	9.01272	0.000855468	0.00184025
hsa-miR-516b-5p	-9.69778	8.98765	1.63508e-13	2.08843e-12
hsa-miR-186-5p	-0.359613	8.94895	0.652187	0.681665
hsa-miR-199a-3p	3.99441	8.94102	0.000275521	0.000670677
hsa-miR-205-5p	-12.2585	8.93478	3.02942e-15	5.60442e-14
hsa-miR-20b-5p	-10.6358	8.8564	4.84493e-14	7.46926e-13
hsa-miR-93-5p	-2.38537	8.7982	0.00743455	0.0125036
hsa-miR-127-3p	0.835537	8.75406	0.381825	0.413085
hsa-miR-199b-3p	3.9249	8.59936	0.000402859	0.000967908
hsa-miR-1323	-11.8527	8.53143	1.69332e-13	2.08843e-12
hsa-miR-1298-5p	-11.8233	8.50234	1.36136e-13	1.93732e-12
hsa-miR-146b-5p	0.15113	8.43336	0.893338	0.893338
hsa-miR-204-5p	-3.77379	8.39693	1.69445e-05	4.82266e-05
hsa-miR-744-5p	-2.53977	8.30197	0.00167294	0.00337838
hsa-miR-654-3p	-1.11453	8.25735	0.265881	0.294539
hsa-miR-129-5p	-2.81058	8.25226	0.000823551	0.00179243
hsa-miR-340-5p	-1.90447	8.23409	0.021808	0.0344827
hsa-miR-98-5p	10.9275	8.20342	1.91757e-08	1.1086e-07
hsa-miR-155-5p	-1.05093	8.20314	0.186449	0.221113
hsa-miR-30a-3p	-1.74754	8.17867	0.0303972	0.0468624
hsa-miR-185-5p	-2.17768	8.15834	0.0171253	0.0275493
hsa-miR-144-3p	10.8052	8.08547	1.6803e-06	5.8652e-06
hsa-miR-125b-1-3p	5.84433	8.02638	0.00433799	0.00779153
hsa-miR-455-5p	-1.68696	7.8995	0.0419035	0.0610405
hsa-miR-371a-5p	-11.2134	7.89833	1.20859e-12	1.31522e-11
hsa-miR-106a-5p	-6.86757	7.87988	3.1426e-07	1.52995e-06
hsa-miR-23a-3p	-3.68809	7.87031	7.27672e-05	0.000192313
hsa-miR-424-3p	0.737468	7.80134	0.463542	0.49003
hsa-miR-130b-5p	-0.627112	7.73158	0.432399	0.462392
hsa-miR-199b-5p	3.02136	7.64347	0.00300916	0.00556696
hsa-miR-485-5p	1.50613	7.59981	0.110582	0.139168
hsa-miR-512-3p	-10.8794	7.5685	1.15198e-11	1.06559e-10
hsa-miR-1	-1.13817	7.53594	0.20659	0.238869
hsa-miR-184	-4.19095	7.51975	0.000199241	0.000498103
hsa-miR-196a-5p	7.26496	7.49405	0.00171658	0.00337838
hsa-miR-1180-3p	-3.5402	7.40358	0.010256	0.0169407
hsa-miR-96-5p	-10.6884	7.38108	6.72683e-11	5.18526e-10
hsa-miR-99b-3p	-1.75566	7.37955	0.0551259	0.0784484
hsa-miR-9-5p	-4.49153	7.37608	1.48594e-06	5.39018e-06
hsa-miR-134-5p	-0.969226	7.33719	0.261236	0.291136
hsa-miR-941	-2.16104	7.33467	0.18736	0.221113
hsa-miR-769-5p	-3.37864	7.31228	0.0004645	0.0011017
hsa-miR-296-3p	-6.66949	7.29087	4.3718e-07	1.97264e-06
hsa-miR-503-5p	-1.03328	7.2645	0.327672	0.358694
hsa-miR-518b	-10.5662	7.26042	5.45756e-11	4.38978e-10
hsa-miR-629-5p	-2.17654	7.25249	0.12448	0.153525
hsa-miR-504-5p	-4.62658	7.23638	5.60745e-06	1.75827e-05
hsa-miR-218-5p	1.26074	7.21268	0.234282	0.264282
hsa-miR-374b-5p	-3.36243	7.10663	0.00070273	0.00156633
hsa-miR-92b-5p	-5.11276	7.10063	0.000140812	0.000356851
hsa-miR-135b-5p	-10.373	7.07133	1.49759e-10	1.10822e-09
hsa-miR-494-3p	-1.49154	7.05591	0.160154	0.194924
hsa-miR-889-3p	-2.42691	7.03608	0.115164	0.142989
hsa-miR-19b-3p	-2.91187	7.00201	0.0127079	0.0208049
hsa-miR-200a-3p	-4.18521	6.91663	0.00567728	0.00963576
hsa-miR-520f-3p	-10.0952	6.79946	1.08822e-09	7.4563e-09
hsa-miR-421	-2.98008	6.75953	0.00243516	0.00459699
hsa-miR-450a-5p	0.936148	6.75636	0.33612	0.365777
hsa-miR-520g-3p	-8.2576	6.70977	1.25227e-08	7.47325e-08
hsa-miR-16-2-3p	-2.78375	6.68274	0.0227628	0.0356875
hsa-miR-367-3p	-9.95691	6.66555	2.02436e-09	1.2914e-08
hsa-let-7b-3p	9.30649	6.6218	5.8744e-05	0.000159094
hsa-miR-140-5p	1.98121	6.61508	0.0510423	0.0732002
hsa-miR-19a-3p	-1.19813	6.57369	0.191456	0.224173
hsa-miR-34c-5p	-4.0677	6.50783	0.00169643	0.00337838
hsa-miR-18a-3p	-2.82323	6.50049	0.0135754	0.0220303
hsa-let-7a-3p	9.15143	6.47771	1.41469e-05	4.15423e-05
hsa-miR-330-3p	-1.4556	6.46684	0.107484	0.136196
hsa-miR-505-3p	-3.79491	6.43735	0.00187	0.00360365
hsa-miR-16-5p	-0.437306	6.41716	0.646252	0.679299
hsa-miR-136-3p	1.60018	6.41222	0.161788	0.195625
hsa-miR-193a-5p	2.39055	6.38805	0.0402108	0.0590396
hsa-miR-197-3p	-5.2937	6.38528	8.63527e-05	0.000225003
hsa-miR-340-3p	-0.839992	6.35303	0.399177	0.429347
hsa-miR-654-5p	-1.3682	6.32735	0.225482	0.258259
hsa-miR-374a-3p	-1.30494	6.25642	0.170027	0.204253
hsa-miR-193b-5p	4.05685	6.25092	0.00225119	0.0042935
hsa-miR-24-2-5p	2.52075	6.24889	0.0348442	0.0528374
hsa-miR-758-3p	-6.86885	6.24003	3.6196e-07	1.67433e-06
hsa-miR-589-5p	-4.82604	6.21557	0.000651005	0.00148686
hsa-miR-23b-3p	-3.694	6.14924	0.000661441	0.00149228
hsa-miR-195-3p	3.35762	6.14895	0.00483399	0.00859893
hsa-miR-342-3p	-4.42661	6.10249	0.00171129	0.00337838
hsa-miR-135a-5p	-9.35588	6.08417	5.97384e-08	3.25047e-07
hsa-miR-409-5p	-1.13802	6.0412	0.232657	0.264058
hsa-miR-130a-3p	-1.77041	6.00889	0.0650279	0.0904523
hsa-miR-429	-9.26846	6.00145	4.61904e-08	2.58946e-07
hsa-miR-374a-5p	-1.63348	5.95684	0.0839811	0.110975
hsa-miR-323b-3p	-2.3359	5.91093	0.102373	0.132441
hsa-miR-221-5p	-3.43972	5.8971	0.00546867	0.00945518
hsa-miR-517a-3p	-9.14288	5.88151	9.03412e-08	4.77518e-07
hsa-miR-149-5p	-1.13436	5.85152	0.257675	0.288909
hsa-miR-144-5p	4.57678	5.83416	0.0302651	0.0468624
hsa-miR-200a-5p	-4.53501	5.81245	0.000614793	0.00142171
hsa-miR-373-3p	-9.00191	5.74837	1.48523e-07	7.63245e-07
hsa-miR-127-5p	-1.69004	5.70911	0.105616	0.134751
hsa-miR-187-3p	-5.98406	5.7032	4.56783e-06	1.48254e-05
hsa-miR-146a-5p	-3.49682	5.68544	0.000602797	0.00141161
hsa-miR-329-3p	-2.13045	5.67469	0.0645631	0.0904523
hsa-miR-210-3p	-1.34051	5.63262	0.269875	0.297184
hsa-miR-526b-5p	-8.8302	5.58503	7.10304e-07	2.92014e-06
hsa-miR-935	-8.79673	5.55629	4.99831e-07	2.15043e-06
hsa-miR-517b-3p	-8.77055	5.52861	1.39684e-06	5.16831e-06
hsa-miR-542-3p	4.1725	5.5284	0.00546249	0.00945518
hsa-miR-337-3p	0.401009	5.51541	0.886786	0.891605
hsa-miR-574-3p	-2.28626	5.5104	0.0778568	0.104622
hsa-miR-335-5p	0.242706	5.4852	0.844439	0.863101
hsa-miR-302d-5p	-8.71179	5.47556	5.6148e-07	2.36077e-06
hsa-miR-371a-3p	-8.62254	5.39333	1.00122e-06	4.02663e-06
hsa-miR-148a-5p	-1.89957	5.39331	0.113712	0.14214
hsa-miR-1301-3p	-2.41569	5.39316	0.0873775	0.114644
hsa-miR-651-5p	-8.61639	5.38795	1.13402e-06	4.37069e-06
hsa-miR-18a-5p	-4.12927	5.36527	0.00268672	0.00502064
hsa-miR-520c-3p	-8.57565	5.34828	1.6751e-06	5.8652e-06
hsa-miR-95-3p	-1.15507	5.34262	0.226152	0.258259
hsa-miR-379-3p	-2.01789	5.32586	0.147331	0.180505
hsa-miR-105-5p	-2.75778	5.31123	0.0743105	0.101084
hsa-miR-516a-5p	-8.51958	5.29655	2.19611e-06	7.5237e-06
hsa-miR-625-3p	-0.223269	5.28197	0.863644	0.873083
hsa-miR-874-3p	-2.43366	5.26231	0.0780425	0.104622
hsa-miR-181d-5p	-1.18007	5.22658	0.206034	0.238869
hsa-miR-522-3p	-8.44063	5.22519	2.99266e-06	1.00662e-05
hsa-miR-452-5p	-0.209845	5.20378	0.822848	0.845705
hsa-miR-196b-5p	7.76125	5.19177	0.000819565	0.00179243
hsa-miR-28-5p	-1.73514	5.17095	0.0731722	0.100273
hsa-miR-501-3p	-3.11648	5.10179	0.0317297	0.0485124
hsa-miR-1270	-8.26293	5.06276	8.08585e-06	2.45227e-05
hsa-miR-1304-3p	-4.60567	5.05448	0.00368254	0.00674524
hsa-miR-10b-3p	7.55944	5.01737	0.00135503	0.00284864
hsa-miR-523-3p	-8.20928	5.01334	1.16984e-05	3.49066e-05

## Sheet: Supp 2 smRNA
Small non-coding RNA landscape of extracellular vesicles from human stem cells
Sippy Kaur, Ahmed G Abu-Shahba, Riku O Paananen, Heidi Hongisto, Hanna Hiidenmaa, Heli Skottman, Riitta Seppänen-Kaijansinkko, Bettina Mannerström
Supplemental 2 Differential expression analysis of miRNAs and small RNAs between hPSC and AT-MSC EVs.
smRNA	Type	Chromosome	Start	Stop	Strand	log2(Fold change(AT-MSC/hPSC))	log2(CPM)	p-Value	FDR
Y_RNA.321-201	Y_RNA	3	156871337	156871429	+	1.16328	16.1827	0.449953	0.588068
tRNA59-GluCTC	tRNA	1	249168447	249168518	+	1.36464	16.0631	0.26516	0.402264
tRNA77-GluCTC	tRNA	6	28949976	28950047	+	1.37911	16.0533	0.259361	0.398344
tRNA80-GluCTC	tRNA	1	161417018	161417089	-	1.33913	15.4083	0.269462	0.404803
tRNA71-GluCTC	tRNA	1	161439189	161439260	-	1.34764	15.4064	0.265213	0.402264
tRNA87-GluCTC	tRNA	6	126101393	126101464	-	1.31951	15.4046	0.277131	0.407663
tRNA116-GluCTC	tRNA	1	145399233	145399304	-	1.33864	15.4024	0.269848	0.404803
tRNA77-GluCTC	tRNA	1	161424398	161424469	-	1.33166	15.4023	0.271289	0.404803
tRNA74-GluCTC	tRNA	1	161431809	161431880	-	1.32649	15.4011	0.273473	0.406302
tRNA2-GlyGCC	tRNA	21	18827107	18827177	-	-2.7193	14.2791	0.0178299	0.0446772
tRNA37-GlyGCC	tRNA	1	161420467	161420537	+	-2.72342	14.0895	0.0176164	0.0445303
tRNA35-GlyGCC	tRNA	1	161413094	161413164	+	-2.73813	14.0882	0.016974	0.0438194
tRNA41-GlyGCC	tRNA	1	161435258	161435328	+	-2.72167	14.0879	0.0181149	0.0446772
tRNA39-GlyGCC	tRNA	1	161427898	161427968	+	-2.71854	14.0872	0.0181654	0.0446772
tRNA4-GlyCCC	tRNA	1	17188416	17188486	+	-0.206973	13.9667	0.789342	0.861622
tRNA18-GlyGCC	tRNA	16	70822597	70822667	+	0.083873	13.8832	0.962127	0.970122
tRNA19-GlyGCC	tRNA	16	70823410	70823480	+	0.148221	13.8763	0.907174	0.957135
tRNA5-GlyGCC	tRNA	17	8029064	8029134	+	0.130677	13.8738	0.922491	0.958375
tRNA133-GlyCCC	tRNA	1	16872434	16872504	-	-0.229158	13.7991	0.770534	0.849922
tRNA24-GlyGCC	tRNA	16	70812942	70813012	-	0.13269	13.6854	0.920546	0.958375
tRNA25-GlyGCC	tRNA	16	70812114	70812184	-	0.133872	13.6786	0.919227	0.958375
tRNA19-GlyGCC	tRNA	2	157257659	157257729	-	0.127674	13.6777	0.924505	0.958375
tRNA128-GlyGCC	tRNA	6	27870686	27870756	-	0.12758	13.6774	0.924839	0.958375
tRNA68-GlyGCC	tRNA	1	161493637	161493707	-	0.125339	13.6734	0.926781	0.958375
tRNA5-GluTTC	tRNA	1	17199078	17199149	+	1.0422	13.1909	0.45236	0.588068
tRNA94-GluTTC	tRNA	1	149664355	149664427	-	1.0505	13.0888	0.450071	0.588068
tRNA84-GluTTC	tRNA	1	161391883	161391954	-	1.02361	13.0565	0.466549	0.604355
tRNA134-GluTTC	tRNA	1	16861774	16861845	-	1.0186	13.0533	0.470039	0.606718
tRNA152-ValCAC	tRNA	6	27248049	27248121	-	-1.29049	12.8057	0.316056	0.451885
tRNA3-GluTTC	tRNA	13	45492062	45492133	-	1.49595	12.4913	0.12011	0.207204
tRNA11-GluTTC	tRNA	15	26327381	26327452	-	1.37948	12.3594	0.15187	0.255481
SNORD74-201	snoRNA	1	173836809	173836888	-	-6.78188	11.6673	1.19236e-05	8.51016e-05
SNORD81-201	snoRNA	1	173833284	173833360	-	-5.59787	11.2834	0.000515565	0.00237551
tRNA6-ValCAC	tRNA	5	180600650	180600722	+	-0.451199	11.1954	0.585127	0.702924
tRNA4-ValAAC	tRNA	5	180591154	180591226	+	-0.560821	11.1209	0.505365	0.647722
tRNA2-ValCAC	tRNA	5	180524070	180524142	+	-0.546189	11.1181	0.51593	0.656638
tRNA5-ValAAC	tRNA	5	180596610	180596682	+	-0.512777	11.1154	0.541898	0.664145
tRNA9-ValCAC	tRNA	6	26538282	26538354	+	-0.538276	11.1126	0.521391	0.658349
tRNA2-ValAAC	tRNA	3	169490018	169490090	+	-0.526101	11.1091	0.528842	0.661507
tRNA85-ValCAC	tRNA	1	161369490	161369562	-	-0.537636	10.7861	0.5227	0.658349
tRNA18-ValCAC	tRNA	5	180529253	180529325	-	-0.515053	10.7806	0.541356	0.664145
tRNA139-ValAAC	tRNA	6	27618707	27618779	-	-0.543653	10.7783	0.51875	0.657927
tRNA136-ValAAC	tRNA	6	27648885	27648957	-	-0.507988	10.7674	0.544778	0.665433
tRNA90-ValCAC	tRNA	1	149684088	149684161	-	-0.52478	10.7594	0.534728	0.664145
tRNA98-ValCAC	tRNA	1	149298555	149298627	-	-0.533604	10.7534	0.526971	0.661439
tRNA10-ValCAC	tRNA	5	180649395	180649467	-	-0.493618	10.7493	0.556622	0.673124
tRNA132-ValAAC	tRNA	6	27721179	27721251	-	-0.49391	10.7442	0.554761	0.67311
RNU1-2-201	snRNA	1	17222475	17222638	+	-5.24255	10.7373	1.32328e-08	2.00698e-07
tRNA12-ValAAC	tRNA	5	180645270	180645342	-	-0.513058	10.7373	0.541631	0.664145
RNU1-4-201	snRNA	1	17067011	17067174	+	-5.13755	10.737	2.76647e-08	3.35665e-07
RNU1-7-201	snRNA	14	35015920	35016083	+	-5.20209	10.7365	1.75237e-08	2.36246e-07
SNORD30-201	snoRNA	11	62621135	62621204	-	-6.64516	10.7236	1.81979e-09	5.52002e-08
tRNA5-GluTTC	tRNA	13	41634874	41634945	-	0.757362	10.5271	0.451563	0.588068
RNU1-8-201	snRNA	14	35025432	35025595	-	-5.32568	10.5121	8.54307e-09	1.36178e-07
RNU1-5-201	snRNA	1	149224058	149224221	-	-5.06761	10.5058	2.59953e-08	3.26286e-07
RNU1-3-201	snRNA	1	16993280	16993443	-	-5.22115	10.5056	1.43435e-08	2.08842e-07
RNU1-1-201	snRNA	1	16840617	16840780	-	-5.4122	10.4974	4.97478e-09	9.53063e-08
tRNA20-GluTTC	tRNA	2	131094701	131094772	-	0.757836	10.489	0.450836	0.588068
tRNA25-PseudoCTC	tRNA	2	71273488	71273560	-	1.64792	10.345	0.14441	0.245631
SNORD49A-201	snoRNA	17	16343350	16343420	+	-4.97191	10.3285	0.000374695	0.00177128
SNORD2.2-201	snoRNA	3	186502585	186502653	+	-4.92493	10.2942	5.88765e-05	0.00033486
Y_RNA.144-201	Y_RNA	X	117048207	117048308	-	3.51349	10.2638	0.00823956	0.0243837
Y_RNA.341-201	Y_RNA	9	98865361	98865456	-	1.41157	10.2536	0.254562	0.3943
RNU1-10P-201	snRNA	1	143647014	143647177	-	-6.01492	10.1094	2.79874e-10	1.6979e-08
U1.81-201	snRNA	1	147834502	147834665	-	-6.37513	10.0865	1.10929e-10	9.43554e-09
SNORD50A-201	snoRNA	6	86387012	86387086	-	-4.68179	10.0823	1.99378e-05	0.000134395
Y_RNA.118-201	Y_RNA	11	47748446	47748544	-	3.61894	9.93088	0.0117802	0.0327327
SNORD69-201	snoRNA	3	52726752	52726828	+	-5.80325	9.88981	2.45667e-05	0.000156882
Y_RNA.319-201	Y_RNA	11	76115184	76115296	-	-0.487464	9.85119	0.539395	0.664145
Y_RNA.413-201	Y_RNA	10	128609376	128609472	+	3.6109	9.82777	0.0151216	0.0397007
Y_RNA.122-201	Y_RNA	17	41149933	41150024	-	0.929423	9.8265	0.514303	0.656638
tRNA11-LysCTT	tRNA	5	180648979	180649051	-	-1.56029	9.80784	0.0695459	0.131791
tRNA9-LysCTT	tRNA	5	180634755	180634827	+	-1.69353	9.80089	0.047256	0.0950342
tRNA119-LysCTT	tRNA	1	145395522	145395594	-	-1.57261	9.79141	0.0673356	0.129001
tRNA13-LysCTT	tRNA	6	26556774	26556846	+	-1.58571	9.77895	0.0640011	0.123261
tRNA7-LysCTT	tRNA	16	3225692	3225764	+	-1.63093	9.76073	0.0577503	0.113017
Y_RNA.601-201	Y_RNA	15	69698780	69698891	+	1.93733	9.62114	0.0594767	0.115773
Y_RNA.523-201	Y_RNA	2	9755396	9755502	+	3.02087	9.47869	0.00647033	0.0199593
tRNA32-LysCTT	tRNA	16	3207406	3207478	-	-2.15406	9.45574	0.0135403	0.0370576
SNORD18A-201	snoRNA	15	66795581	66795652	-	-5.97095	9.43646	7.58488e-05	0.000412074
RNU1-6-201	snRNA	1	147511004	147511167	-	-4.71728	9.34128	2.27439e-07	2.29966e-06
RNU1-9-201	snRNA	1	145969270	145969433	-	-4.63638	9.29979	2.23805e-07	2.29966e-06
tRNA4-AspGTC	tRNA	12	96429799	96429870	+	0.204294	9.29797	0.843253	0.908118
tRNA45-AspGTC	tRNA	6	27447453	27447524	+	0.469353	9.20421	0.61367	0.732022
tRNA48-AspGTC	tRNA	6	27471523	27471594	+	0.45116	9.17784	0.636278	0.747113
Y_RNA.16-201	Y_RNA	14	39456485	39456587	+	1.31452	9.17427	0.167717	0.278762
Y_RNA.44-201	Y_RNA	22	41461558	41461650	-	1.82484	9.11618	0.0698784	0.131791
SNORD29-201	snoRNA	11	62621376	62621440	-	-5.63407	9.09764	3.8969e-06	2.95515e-05
SNORD26-201	snoRNA	11	62622764	62622838	-	-5.58416	9.02776	3.8736e-05	0.000234999
SNORD31-201	snoRNA	11	62620797	62620867	-	-6.4174	9.00298	1.83824e-06	1.48693e-05
Y_RNA.687-201	Y_RNA	16	66584360	66584470	+	-0.339043	8.94059	0.649981	0.75647
Y_RNA.246-201	Y_RNA	17	31157237	31157347	-	-0.616363	8.93549	0.4417	0.588068
tRNA99-ValCAC	tRNA	1	149294666	149294736	-	-0.720719	8.8877	0.377886	0.523006
Y_RNA.7-201	Y_RNA	15	26063130	26063217	+	0.689925	8.88525	0.650481	0.75647
Y_RNA.312-201	Y_RNA	12	49321722	49321816	-	0.77932	8.88419	0.395557	0.541288
SNORD6-201	snoRNA	11	93464668	93464740	-	-4.72864	8.86651	9.30249e-06	6.91042e-05
tRNA15-ValAAC	tRNA	5	180615416	180615488	-	-0.894812	8.81892	0.290374	0.424483
Y_RNA.622-201	Y_RNA	10	126503527	126503631	-	0.874401	8.759	0.339642	0.477334
Y_RNA.30-201	Y_RNA	X	16930338	16930440	-	3.58072	8.75373	0.019765	0.0476454
SNORA76-201	snoRNA	17	62223699	62223831	+	-6.09869	8.75291	0.00212716	0.00808136
tRNA38-AspGTC	tRNA	17	8125556	8125627	-	0.68713	8.7325	0.448839	0.588068
Y_RNA.3-201	Y_RNA	10	34490908	34491002	-	1.14317	8.69429	0.363991	0.509587
tRNA144-AspGTC	tRNA	6	27551236	27551307	-	0.95698	8.67038	0.291655	0.42465
Y_RNA.79-201	Y_RNA	2	233693363	233693461	+	-0.0781799	8.64528	0.905731	0.957135
U2.38-201	snRNA	6	89773219	89773409	-	1.65261	8.64374	0.0815005	0.15059
tRNA2-LysCTT	tRNA	15	79152904	79152976	+	1.218	8.60859	0.176586	0.290847
tRNA5-AspGTC	tRNA	12	98897281	98897352	+	1.07122	8.59823	0.265229	0.402264
tRNA13-LysCTT	tRNA	14	58706613	58706685	-	1.19995	8.56594	0.186209	0.305316
Y_RNA.796-201	Y_RNA	2	201727875	201727970	-	1.162	8.53456	0.429778	0.577266
Y_RNA.324-201	Y_RNA	3	125235823	125235930	+	0.324337	8.51375	0.722818	0.824756
SNORD12-201	snoRNA	20	47897220	47897309	+	-7.25922	8.40416	3.92621e-07	3.66447e-06
Y_RNA.477-201	Y_RNA	14	64088478	64088589	+	0.24399	8.39433	0.800154	0.867475
tRNA10-LysCTT	tRNA	16	3241501	3241573	+	0.748518	8.37056	0.479695	0.616992
SNORD55-201	snoRNA	1	45241536	45241615	+	-5.53772	8.36836	2.26079e-05	0.000146951
tRNA91-PseudoCCC	tRNA	1	149680210	149680280	-	-0.233404	8.34155	0.754029	0.842997
Y_RNA.637-201	Y_RNA	12	96011465	96011562	+	-0.216421	8.32417	0.768703	0.849922
tRNA62-LysTTT	tRNA	1	204476158	204476230	-	2.07405	8.30788	0.0354943	0.0764492
SNORD38A-201	snoRNA	1	45243515	45243584	+	-5.00327	8.29709	0.000104173	0.000557631
Y_RNA.766-201	Y_RNA	1	240504685	240504777	+	0.0247788	8.27893	0.995396	0.995396
tRNA14-LysTTT	tRNA	11	59327808	59327880	-	1.99912	8.21462	0.0466685	0.0949013
tRNA78-AspGTC	tRNA	1	161418033	161418104	-	0.365515	8.20219	0.72506	0.824756
SNORD20-201	snoRNA	2	232321155	232321234	-	-3.6029	8.20129	0.000178801	0.000903939
Y_RNA.483-201	Y_RNA	12	131391383	131391494	+	0.160044	8.19909	0.878077	0.937302
tRNA69-AspGTC	tRNA	1	161440205	161440276	-	0.377073	8.18882	0.713518	0.821901
tRNA10-AspGTC	tRNA	12	125424193	125424264	-	0.341035	8.17363	0.748618	0.842997
tRNA75-AspGTC	tRNA	1	161425414	161425485	-	0.334828	8.17192	0.754677	0.842997
tRNA72-AspGTC	tRNA	1	161432824	161432895	-	0.325361	8.16766	0.763563	0.849922
SNORD95-201	snoRNA	5	180670312	180670379	-	-2.16573	8.16655	0.152306	0.255481
Y_RNA.130-201	Y_RNA	1	44619057	44619152	-	1.11045	8.16425	0.445394	0.588068
tRNA81-AspGTC	tRNA	1	161410615	161410686	-	0.34131	8.16388	0.746967	0.842997
SNORD119-201	snoRNA	20	2443608	2443683	-	-2.98873	8.16324	0.0419097	0.0871721
tRNA12-AspGTC	tRNA	12	125411891	125411962	-	0.307585	8.16107	0.768389	0.849922
Y_RNA.756-201	Y_RNA	15	45339301	45339413	-	-0.00261575	8.15832	0.969122	0.971792
Y_RNA.508-201	Y_RNA	6	99973973	99974081	+	0.105215	8.15517	0.931459	0.960485
Y_RNA.502-201	Y_RNA	4	159985449	159985550	-	-0.0533298	8.1503	0.919928	0.958375
Y_RNA.234-201	Y_RNA	15	64403657	64403768	-	-0.11079	8.14592	0.864761	0.928534
Y_RNA.289-201	Y_RNA	14	68084019	68084132	-	0.0792812	8.13989	0.955114	0.965727
Y_RNA.479-201	Y_RNA	10	38283791	38283903	+	-0.0685428	8.13555	0.905132	0.957135
Y_RNA.623-201	Y_RNA	4	186631027	186631121	-	-0.017037	8.13407	0.954677	0.965727
Y_RNA.666-201	Y_RNA	2	171639677	171639781	+	0.250337	8.11807	0.790609	0.861622
Y_RNA.714-201	Y_RNA	15	45135810	45135922	+	-0.0354472	8.11518	0.937045	0.963515
Y_RNA.630-201	Y_RNA	15	101178568	101178662	+	-0.0192579	8.11249	0.952987	0.965727
Y_RNA.540-201	Y_RNA	2	148229701	148229811	-	-0.0239192	8.10938	0.948631	0.965727
SNORD12B-201	snoRNA	20	47896856	47896946	+	-4.47813	8.07678	0.00215355	0.00808136
RNU2-6P-201	snRNA	13	46948536	46948725	-	2.24818	8.07075	0.031281	0.0700937
tRNA16-ValTAC	tRNA	11	59318460	59318532	-	2.12713	8.06622	0.0732867	0.136104
tRNA13-ValCAC	tRNA	19	4724647	4724719	-	-1.02311	8.06014	0.226234	0.359604
SNORD58C-201	snoRNA	18	47015615	47015678	-	-4.31996	8.04327	1.23089e-05	8.6162e-05
SNORD21-201	snoRNA	1	93302846	93302940	+	-4.28817	8.01404	0.00205243	0.00794771
Y_RNA.725-201	Y_RNA	9	72926523	72926617	-	-1.73145	7.98519	0.0379148	0.0806872
SCARNA16-201	snoRNA	17	75085389	75085575	+	-4.11326	7.98044	0.00374492	0.0126218
Y_RNA.182-201	Y_RNA	11	33025796	33025891	-	-1.82078	7.96828	0.0529995	0.104935
Y_RNA.125-201	Y_RNA	9	34194810	34194905	-	-1.49295	7.94393	0.0680086	0.129608
SNORD58A-201	snoRNA	18	47017653	47017717	-	-5.6513	7.89833	3.29768e-05	0.000206958
U1.82-201	snRNA	1	149194106	149194269	-	-4.68093	7.89251	1.82409e-07	1.95285e-06
SNORD43-201	snoRNA	22	39715055	39715118	-	-4.11086	7.88469	0.00591945	0.0185748
tRNA54-LysTTT	tRNA	1	204475655	204475727	+	1.99414	7.87423	0.0450328	0.0920895
tRNA5-LysTTT	tRNA	11	59323902	59323974	+	1.96899	7.8565	0.0560857	0.110352
tRNA17-PseudoTTC	tRNA	2	204229131	204229201	-	-0.474267	7.8507	0.538682	0.664145
SNORD63-201	snoRNA	5	137896732	137896799	-	-3.87368	7.82764	0.00153371	0.00620301
Y_RNA.257-201	Y_RNA	11	3685045	3685141	-	-2.02435	7.79036	0.0353242	0.0764492
tRNA76-LysTTT	tRNA	6	28918806	28918878	+	2.10831	7.78998	0.0339613	0.0740235
SNORD50B-201	snoRNA	6	86387307	86387376	-	-8.47585	7.7675	1.29609e-10	9.43554e-09
tRNA2-LysTTT	tRNA	17	8022473	8022545	+	2.0211	7.76529	0.047162	0.0950342
SNORD25-201	snoRNA	11	62623040	62623102	-	-6.53717	7.75576	6.44142e-08	7.56347e-07
RNU2-2-201	snRNA	11	62609091	62609281	-	-1.24929	7.75393	0.137829	0.23665
SNORD93-201	snoRNA	7	22896232	22896305	+	-4.32605	7.67979	0.00328832	0.011292
Y_RNA.679-201	Y_RNA	17	38547484	38547590	-	0.0812602	7.65681	0.952202	0.965727
SNORD100-201	snoRNA	6	133137941	133138016	+	-2.0209	7.65232	0.0317732	0.0700937
SNORD58B-201	snoRNA	18	47018034	47018099	-	-6.79232	7.63627	2.0393e-08	2.65108e-07
SNORD82-201	snoRNA	2	232325082	232325151	-	-4.17627	7.62698	0.000242681	0.00121008
SNORD104-201	snoRNA	17	62223443	62223512	+	-2.38723	7.61238	0.00643812	0.0199593
Y_RNA.121-201	Y_RNA	2	176041227	176041318	-	1.21627	7.58881	0.434712	0.581748
SNORD3A-201	snoRNA	17	19091329	19091544	+	-2.91918	7.53486	0.0142476	0.0381333
Y_RNA.139-201	Y_RNA	9	114931566	114931677	+	-0.381242	7.35711	0.633205	0.745912
SNORD99-201	snoRNA	1	28905261	28905334	-	-5.36801	7.33178	0.000318717	0.00154684
Y_RNA.318-201	Y_RNA	9	117377735	117377848	-	-0.652291	7.31771	0.406988	0.552775
Y_RNA.360-201	Y_RNA	1	160295894	160296006	-	-3.09379	7.27753	0.00109607	0.00463918
SNORD33-201	snoRNA	19	49993872	49993956	+	0.169269	7.24755	0.942576	0.965727
tRNA99-GlnCTG	tRNA	6	28909378	28909449	-	4.26234	7.24458	0.00254698	0.00908921
tRNA13-GlyCCC	tRNA	17	19764175	19764245	+	-0.276589	7.24222	0.724782	0.824756
tRNA7-GlnCTG	tRNA	15	66161400	66161471	-	4.17462	7.24118	0.00279579	0.00988027
RNU5E-1-201	snRNA	1	11968209	11968328	+	-3.73201	7.23126	0.00942455	0.0274443
tRNA146-GlnCTG	tRNA	6	27515531	27515602	-	4.20058	7.1833	0.0023594	0.00867495
Y_RNA.337-201	Y_RNA	1	115270341	115270445	+	-1.35383	7.1782	0.0981068	0.176786
RNU1-11P-201	snRNA	6	13214288	13214451	+	-3.72992	7.17773	4.3218e-05	0.000253731
SNORD88C-201	snoRNA	19	51305585	51305675	-	-9.92274	7.16837	4.76891e-10	2.16985e-08
SNORD3C-201	snoRNA	17	19093343	19093558	-	-2.63294	7.16329	0.0283646	0.0645295
tRNA1-GlnCTG	tRNA	6	18836402	18836473	+	3.77741	7.13669	0.00814495	0.0243013
SNORD78-201	snoRNA	1	173834760	173834824	-	-7.87783	7.13441	1.64383e-08	2.30136e-07
tRNA3-GlnCTG	tRNA	17	8023070	8023141	+	3.94528	7.13233	0.00492005	0.0161901
SNORD3B-1-201	snoRNA	17	18965225	18965440	+	-2.32963	7.12664	0.0337276	0.073957
SNORD18C-201	snoRNA	15	66793588	66793656	-	-9.81291	7.12075	3.72571e-12	1.35616e-09
Y_RNA.206-201	Y_RNA	5	72395900	72396009	+	-0.918131	7.08342	0.271351	0.404803
tRNA49-GlnCTG	tRNA	6	27487308	27487379	+	4.05887	7.08262	0.00416699	0.0139155
SNORD102-201	snoRNA	13	27829201	27829272	+	-3.65592	7.05165	0.0171093	0.0438578
U2.59-201	snRNA	Y	4887117	4887307	+	1.87094	7.04356	0.0723363	0.135028
SNORD3B-2-201	snoRNA	17	18967234	18967449	-	-2.44982	7.02346	0.031635	0.0700937
U2.14-201	snRNA	X	91053092	91053282	+	1.76354	7.00154	0.0948802	0.171823
SNORA21-201	snoRNA	17	37009116	37009247	-	-8.85191	6.99132	1.55293e-11	2.82633e-09
Y_RNA.148-201	Y_RNA	6	106902703	106902804	+	4.31041	6.98737	0.0012191	0.004986
Y_RNA.168-201	Y_RNA	14	100049354	100049455	+	3.57199	6.94038	0.0136999	0.0372146
tRNA8-SeCTCA	tRNA	19	45981860	45981945	-	3.67959	6.93438	0.00084936	0.00368056
Y_RNA.535-201	Y_RNA	12	42848522	42848623	+	3.92675	6.91978	0.00202975	0.00794441
Y_RNA.81-201	Y_RNA	17	67982127	67982235	+	-1.61286	6.8916	0.0530438	0.104935
SNORD3D-201	snoRNA	17	19015734	19015949	-	-2.45017	6.88846	0.0872483	0.160396
U2.12-201	snRNA	10	103124602	103124792	-	-1.92523	6.88268	0.0200724	0.0480681
SNORD64-201	snoRNA	15	25230247	25230313	+	-9.53172	6.85431	1.51602e-09	5.01664e-08
SNORD101-201	snoRNA	6	133136446	133136518	+	-2.88116	6.85196	0.0106157	0.0299544
Y_RNA.633-201	Y_RNA	14	23321825	23321937	-	-1.71134	6.84795	0.0433134	0.08958
RNU7-1-201	snRNA	12	7052979	7053041	+	-4.21105	6.84074	0.00493708	0.0161901
SNORD45C-201	snoRNA	1	76252757	76252835	+	-0.962643	6.82836	0.368306	0.511693
tRNA6-ValTAC	tRNA	10	5895674	5895746	-	0.461496	6.81395	0.731237	0.829191
Y_RNA.100-201	Y_RNA	6	38533726	38533831	+	-1.87317	6.81274	0.0245041	0.0569707
Y_RNA.565-201	Y_RNA	10	36914943	36915066	-	-1.39598	6.79773	0.0893053	0.163352
Y_RNA.133-201	Y_RNA	11	3686394	3686489	-	-1.78007	6.78833	0.112879	0.196594
Y_RNA.474-201	Y_RNA	5	17117685	17117795	-	-1.18009	6.78212	0.146824	0.248576
Y_RNA.274-201	Y_RNA	10	94470256	94470365	-	-0.20702	6.75668	0.808202	0.872955
tRNA137-Pseudo???	tRNA	1	7990339	7990408	-	1.46938	6.75298	0.22144	0.353528
Y_RNA.519-201	Y_RNA	2	25231714	25231815	-	3.77883	6.74751	0.0145732	0.0387202
tRNA42-GlnCTG	tRNA	6	27263212	27263283	+	4.24967	6.74702	0.00518009	0.0166863
Y_RNA.699-201	Y_RNA	X	41175741	41175842	+	3.55716	6.73566	0.00983901	0.0282
Y_RNA.37-201	Y_RNA	14	21147570	21147671	+	4.58898	6.73429	0.00570194	0.0180479
SNORD41-201	snoRNA	19	12817263	12817332	-	-5.15088	6.73328	0.000155078	0.000795049
SNORD47-201	snoRNA	1	173833507	173833583	-	-3.54868	6.72133	0.0245725	0.0569707
Y_RNA.340-201	Y_RNA	7	43136331	43136443	+	-1.33088	6.70557	0.102785	0.184305
Y_RNA.170-201	Y_RNA	4	158689165	158689265	-	3.86394	6.70494	0.00975764	0.0281887
tRNA131-GlyCCC	tRNA	1	17004766	17004836	-	-0.372406	6.63145	0.639599	0.748598
U2.7-201	snRNA	9	89037853	89038043	-	-1.27854	6.60264	0.198665	0.321395
Y_RNA.9-201	Y_RNA	10	21770645	21770746	+	4.0987	6.58199	0.0191466	0.0464624
Y_RNA.166-201	Y_RNA	20	16651286	16651387	-	3.297	6.58073	0.0316976	0.0700937
tRNA2-LeuTAG	tRNA	14	21093529	21093610	+	-1.99587	6.54494	0.118898	0.20609
Y_RNA.282-201	Y_RNA	18	12760716	12760817	+	4.69866	6.51919	4.92158e-05	0.000284358
Y_RNA.428-201	Y_RNA	1	156453890	156454002	-	-1.50102	6.50923	0.111289	0.194756
Y_RNA.52-201	Y_RNA	15	75275615	75275717	-	3.44097	6.49376	0.00213909	0.00808136
tRNA43-GlyGCC	tRNA	1	161450356	161450426	+	-0.219482	6.48669	0.778419	0.854425
tRNA28-ProTGG	tRNA	16	3234133	3234204	-	1.67769	6.47284	0.106191	0.187011
SNORD126-201	snoRNA	14	20794609	20794685	-	-7.40025	6.4702	8.68112e-07	7.70714e-06
SCARNA12-201	snoRNA	12	7076500	7076769	-	-11.5487	6.45171	4.09601e-10	2.12992e-08
SNORD42A-201	snoRNA	17	27050447	27050510	+	-4.89586	6.44616	0.00513722	0.0166863
Y_RNA.778-201	Y_RNA	14	90052006	90052105	+	3.9268	6.4407	0.0306604	0.0693191
SNORD37-201	snoRNA	19	3982505	3982570	-	-4.96823	6.4236	0.00194465	0.00769406
Y_RNA.325-201	Y_RNA	14	51720651	51720741	-	-3.67055	6.42008	0.000458319	0.00213882
tRNA40-ValTAC	tRNA	6	27258405	27258477	+	-0.844533	6.39586	0.339174	0.477334
Y_RNA.734-201	Y_RNA	3	43513969	43514088	+	-2.08285	6.36963	0.0134678	0.0370576
U1.90-201	snRNA	1	149514090	149514256	-	-3.05146	6.35669	0.000880198	0.00376932
Y_RNA.507-201	Y_RNA	4	1685147	1685256	-	-2.10563	6.34745	0.0222062	0.0521488
SNORD61-201	snoRNA	X	135961358	135961430	-	-2.14093	6.34327	0.0207845	0.0494482
SNORD60-201	snoRNA	16	2205024	2205106	-	-6.17769	6.34208	1.63271e-06	1.35069e-05
Y_RNA.88-201	Y_RNA	11	93452769	93452881	+	-1.93365	6.30613	0.0357231	0.0764895
Y_RNA.212-201	Y_RNA	11	107955640	107955741	+	3.69804	6.30273	0.0158014	0.0410835
tRNA3-ArgCCT	tRNA	7	139025446	139025518	+	3.28268	6.3006	0.0025215	0.00908921
tRNA14-ProTGG	tRNA	5	180615854	180615925	-	1.69214	6.28191	0.10635	0.187011
SNORD1B-201	snoRNA	17	74557191	74557274	+	-3.26723	6.26379	0.00725243	0.0221839
SNORD15A-201	snoRNA	11	75111435	75111582	+	-8.93097	6.25811	3.23022e-09	8.39856e-08
Y_RNA.604-201	Y_RNA	5	108227138	108227247	+	-1.79488	6.25744	0.0616694	0.119402
U2.9-201	snRNA	7	53843829	53844017	+	2.6977	6.25552	0.0112593	0.0315261
SNORD52-201	snoRNA	6	31804853	31804919	+	-6.24559	6.22662	3.81275e-07	3.65221e-06
Y_RNA.242-201	Y_RNA	3	101380904	101381008	-	-2.76958	6.22172	0.00254238	0.00908921
Y_RNA.163-201	Y_RNA	X	111904885	111904996	+	-1.84841	6.21788	0.0401696	0.0840329
Y_RNA.553-201	Y_RNA	1	11059919	11060002	-	-1.88934	6.21085	0.0443474	0.0912002
SNORD12C-201	snoRNA	20	47895477	47895565	+	-11.2761	6.18483	5.45747e-10	2.20724e-08
SNORD73A-201	snoRNA	4	152024979	152025043	+	-11.2645	6.1733	8.62203e-11	9.43554e-09
tRNA12-ProTGG	tRNA	11	75946869	75946940	-	1.28197	6.15337	0.245948	0.384228
RNU5B-1-201	snRNA	15	65597015	65597130	+	-2.91322	6.15106	0.0015704	0.00628158
Y_RNA.161-201	Y_RNA	12	51137351	51137467	+	-1.91168	6.14802	0.0381883	0.0806872
U1.74-201	snRNA	X	118557705	118557868	+	-5.03119	6.14703	3.50795e-06	2.71679e-05
RNU2-4P-201	snRNA	17	41464594	41464785	-	-0.118926	6.14639	0.873132	0.934765
tRNA3-ProTGG	tRNA	14	21101165	21101236	+	-0.433139	6.12554	0.626011	0.739831
Y_RNA.20-201	Y_RNA	6	100090113	100090223	-	-1.89771	6.11928	0.0708896	0.133009
Y_RNA.359-201	Y_RNA	7	138100225	138100319	+	0.865638	6.10919	0.561571	0.67686
Y_RNA.10-201	Y_RNA	19	6572967	6573068	-	2.9711	6.08128	0.0267236	0.0611785
SNORD116-8-201	snoRNA	15	25315579	25315673	+	-7.33305	6.04805	8.60465e-09	1.36178e-07
SNORA71D-201	snoRNA	20	37062508	37062641	-	-5.36355	6.0366	0.00115824	0.00479089
tRNA3-ProTGG	tRNA	16	3208923	3208994	+	1.21591	6.03547	0.233711	0.369873
Y_RNA.207-201	Y_RNA	9	33830976	33831076	+	4.33483	6.00906	0.0052744	0.0168411
tRNA37-ProCGG	tRNA	17	8126151	8126222	-	1.02774	5.98448	0.317809	0.451885
SNORD83B-201	snoRNA	22	39709824	39709916	-	-4.18238	5.98353	0.0190422	0.0464624
tRNA8-ProTGG	tRNA	16	3238094	3238165	+	1.44452	5.98208	0.171124	0.283132
SNORD59A-201	snoRNA	12	57038811	57038885	-	-2.9311	5.96356	0.00219179	0.00814094
SNORD51-201	snoRNA	2	207026602	207026681	+	-5.60756	5.95407	5.99072e-05	0.00033548
tRNA6-ProTGG	tRNA	14	21152175	21152246	+	1.40487	5.94912	0.163672	0.273286
tRNA102-PseudoTTC	tRNA	1	149278785	149278857	-	1.16813	5.94429	0.381583	0.524137
RNU5A-1-201	snRNA	15	65588389	65588504	+	-2.10764	5.92911	0.0211303	0.0499445
SNORD76-201	snoRNA	1	173835772	173835853	-	-7.14742	5.91466	7.84046e-08	8.91852e-07
tRNA23-ProAGG	tRNA	14	21077495	21077566	-	1.2012	5.87775	0.210969	0.339791
tRNA65-ProAGG	tRNA	1	167684725	167684796	-	1.18415	5.83551	0.240564	0.377437
SNORD83A-201	snoRNA	22	39711218	39711312	-	-6.35921	5.82411	6.59137e-07	5.99815e-06
SNORA61-201	snoRNA	1	28906276	28906405	-	-2.07071	5.82207	0.2769	0.407663
tRNA29-ProAGG	tRNA	16	3232635	3232706	-	1.10031	5.82006	0.277749	0.407663
SNORD57.1-201	snoRNA	20	2637585	2637656	+	-2.56308	5.81388	0.0383486	0.0806872
tRNA2-ArgCCT	tRNA	16	3202901	3202973	+	3.20466	5.7753	0.0172544	0.0439204
SNORD107-201	snoRNA	15	25227141	25227215	+	-10.839	5.75915	4.54278e-09	9.18651e-08
tRNA22-ProAGG	tRNA	14	21081560	21081631	-	1.21768	5.75896	0.236116	0.372062
SNORD109A-201	snoRNA	15	25287121	25287187	+	-10.8123	5.73339	3.50525e-09	8.50608e-08
SNORD5-201	snoRNA	11	93466394	93466466	-	-5.85148	5.7173	9.75284e-07	8.45246e-06
Y_RNA.394-201	Y_RNA	19	11519448	11519556	+	0.0916556	5.71492	0.966157	0.971495
tRNA133-ValCAC	tRNA	6	27696327	27696399	-	0.990315	5.70783	0.423851	0.573539
SNORA64-201	snoRNA	16	2012974	2013107	-	-2.13091	5.70341	0.105525	0.187011
tRNA23-ArgCCG	tRNA	17	66016013	66016085	-	1.18685	5.6998	0.19745	0.320857
Y_RNA.388-201	Y_RNA	14	93863485	93863580	-	0.732178	5.69209	0.615381	0.732022
SNORD114-22-201	snoRNA	14	101449263	101449334	+	0.465762	5.6879	0.800746	0.867475
SNORD109B-201	snoRNA	15	25523490	25523556	+	-10.7634	5.686	4.29511e-09	9.18651e-08
tRNA52-ProCGG	tRNA	1	167683962	167684033	+	1.20111	5.68098	0.22015	0.353016
Y_RNA.57-201	Y_RNA	9	21160234	21160335	-	4.05247	5.67134	0.0180407	0.0446772
tRNA30-ProCGG	tRNA	6	27059521	27059592	+	0.827618	5.65702	0.399057	0.544033
tRNA6-ProCGG	tRNA	16	3222049	3222120	+	0.882368	5.65057	0.380997	0.524137
SNORA73B-201	snoRNA	1	28835071	28835274	+	-10.7251	5.64873	1.01028e-09	3.6774e-08
Y_RNA.202-201	Y_RNA	7	91831557	91831648	-	2.75682	5.64556	0.0253927	0.0584997
SNORD34-201	snoRNA	19	49994161	49994231	+	-6.84535	5.64088	2.24267e-06	1.77463e-05
SNORD89-201	snoRNA	2	101889398	101889511	-	-0.343556	5.61129	0.779311	0.854425
tRNA12-ProAGG	tRNA	6	26555498	26555569	+	1.04436	5.61044	0.307804	0.446377
SCARNA7-201	snoRNA	3	160232695	160233024	-	-4.87989	5.59032	0.00316582	0.0110113
SNORD19.1-201	snoRNA	3	52725394	52725469	+	-4.83241	5.58414	0.000330477	0.00158281
Y_RNA.147-201	Y_RNA	12	49526636	49526730	-	0.665101	5.56866	0.66726	0.773512
tRNA9-ProAGG	tRNA	16	3239634	3239705	+	1.24966	5.5681	0.195288	0.318766
SNORD18B-201	snoRNA	15	66794358	66794429	-	-8.26835	5.55688	8.0716e-09	1.36178e-07
tRNA122-PseudoTGC	tRNA	6	28601859	28601930	-	8.20287	5.53945	1.04793e-05	7.62895e-05
uc022cjg.1	piRNA	Y	10037846	10037870	+	-1.69232	5.51589	0.0519654	0.103931
SNORD66-201	snoRNA	3	184043484	184043559	+	-1.40264	5.50301	0.311438	0.449855
tRNA9-ProAGG	tRNA	11	75946557	75946628	+	1.11813	5.48824	0.247622	0.385189
tRNA2-ProAGG	tRNA	7	128423504	128423575	+	0.970233	5.46414	0.320973	0.454608
SNORD116-29-201	snoRNA	15	25351668	25351750	+	-10.528	5.45852	6.32084e-09	1.15039e-07
tRNA16-GlnTTG	tRNA	17	47269890	47269961	+	4.01926	5.43613	0.00361053	0.0122826
tRNA3-PseudoCAC	tRNA	20	43951001	43951073	+	-1.35901	5.42991	0.316613	0.451885
tRNA11-ProAGG	tRNA	16	3241989	3242060	+	0.949748	5.41471	0.366377	0.510963
SNORD110-201	snoRNA	20	2634858	2634932	+	-5.429	5.38945	0.000139015	0.000733354
Y_RNA.96-201	Y_RNA	12	7952957	7953063	-	7.27482	5.38227	4.25017e-05	0.000253617
SNORA62.4-201	snoRNA	3	39452545	39452697	+	-10.4476	5.38093	2.77031e-09	7.75687e-08
tRNA1-SeCTCA	tRNA	22	44546537	44546622	+	5.03176	5.37824	0.00838774	0.0246221
SNORD45A-201	snoRNA	1	76253574	76253657	+	-3.05901	5.37406	0.0151604	0.0397007
Y_RNA.322-201	Y_RNA	4	154188061	154188162	-	3.6608	5.34877	0.0102528	0.0291565
SNORD105B-201	snoRNA	19	10220433	10220511	+	-6.17225	5.34049	1.28825e-05	8.84762e-05
Y_RNA.75-201	Y_RNA	1	29208238	29208347	-	-0.0947008	5.32886	0.894926	0.952494
SNORD27-201	snoRNA	11	62622484	62622555	-	-5.78862	5.28944	3.52833e-05	0.00021768
tRNA110-PseudoTTC	tRNA	1	147781030	147781101	-	0.742913	5.27257	0.622444	0.738012
SNORD28-201	snoRNA	11	62622093	62622167	-	-10.3305	5.26865	4.51655e-09	9.18651e-08
SNORD24-201	snoRNA	9	136216251	136216325	+	-0.350341	5.25125	0.754992	0.842997
SNORD80-201	snoRNA	1	173833965	173834046	-	-3.03523	5.24107	0.00785034	0.0238127
SNORD68-201	snoRNA	16	89627842	89627925	+	-2.25567	5.21124	0.0946974	0.171823
Y_RNA.34-201	Y_RNA	1	248160302	248160398	+	4.05564	5.20707	0.000711448	0.00319712
Y_RNA.741-201	Y_RNA	3	41910490	41910587	-	3.6162	5.20002	0.00794803	0.0239098
SNORD46-201	snoRNA	1	45242162	45242265	+	-2.84973	5.19643	0.0140899	0.0379906
SNORD17-201	snoRNA	20	17943353	17943589	-	-4.22293	5.19082	0.00114448	0.0047884
tRNA157-ValCAC	tRNA	6	27173867	27173939	-	-0.342131	5.14843	0.716485	0.822714
SNORD116-6-201	snoRNA	15	25310173	25310268	+	-7.00403	5.1434	3.40151e-07	3.34635e-06
tRNA145-SerAGA	tRNA	6	27521192	27521273	-	1.83561	5.13119	0.106073	0.187011
Y_RNA.205-201	Y_RNA	2	20680605	20680716	+	-0.454544	5.12307	0.602212	0.721069
Y_RNA.616-201	Y_RNA	12	49203694	49203799	+	9.63316	5.12262	7.0463e-05	0.000388614
Y_RNA.333-201	Y_RNA	10	74413923	74414034	-	1.05777	5.11907	0.25636	0.395402
SNORD87-201	snoRNA	8	67834702	67834790	-	-6.91045	5.11171	1.09442e-07	1.20718e-06
SNORD53_SNORD92.1-201	snoRNA	2	29150849	29150926	+	-3.87122	5.11047	0.000764638	0.00339425
SNORD13-201	snoRNA	8	33370993	33371096	+	-2.50626	5.10885	0.138516	0.236713
SNORD114-9-201	snoRNA	14	101432366	101432437	+	-0.849795	5.10797	0.547554	0.666587
SNORA45-201	snoRNA	11	8706986	8707116	+	-5.54177	5.0928	2.15868e-05	0.000142865
tRNA50-SerAGA	tRNA	6	27499987	27500068	+	4.46524	5.09228	0.00054669	0.00248744
tRNA65-AlaAGC	tRNA	6	28574933	28575004	+	4.05162	5.08604	0.000283018	0.00139214
SNORD16-201	snoRNA	15	66795150	66795248	-	-4.8354	5.08481	0.000833256	0.00365428
tRNA64-GlnTTG	tRNA	6	28557156	28557227	+	4.31932	5.08269	0.00317634	0.0110113
Y_RNA.787-201	Y_RNA	11	43352811	43352906	+	0.625013	5.05764	0.676759	0.782033
tRNA15-GlnCTG	tRNA	1	145963304	145963375	+	0.947943	5.0564	0.314352	0.451885
SNORD116-23-201	snoRNA	15	25336933	25337024	+	-6.2862	5.05526	1.28443e-06	1.08729e-05
Y_RNA.308-201	Y_RNA	2	201237898	201237992	+	4.51188	5.04757	0.000145421	0.00075619
tRNA19-GlnCTG	tRNA	1	147505038	147505109	+	0.745389	5.03181	0.4265	0.574985

## Sheet: Supp 3 media miRNAs
Small non-coding RNA landscape of extracellular vesicles from human stem cells
Sippy Kaur, Ahmed G Abu-Shahba, Riku O Paananen, Heidi Hongisto, Hanna Hiidenmaa, Heli Skottman, Riitta Seppänen-Kaijansinkko, Bettina Mannerström
Supplemental 3 Complete lists of spike-in normalized counts for miRNA and small RNA present in media compared with stem cell samples.
miRNA	Spike-in normalized counts x 10^6 (hPSC-1)	Spike-in normalized counts x 10^6 (hPSC-2)	Spike-in normalized counts x 10^6 (hPSC medium)	Spike-in normalized counts x 10^6 (AT-MSC-1)	Spike-in normalized counts x 10^6 (AT-MSC-2)	Spike-in normalized counts x 10^6 (AT-MSC-3)	Spike-in normalized counts x 10^6 (AT-MSC medium)
hsa-miR-122-5p	1387.63	161.54	86.9205	2.67054e+06	21867.5	101036	115057
hsa-miR-302a-5p	1.60262e+06	1.27022e+06	66.2252	10.0826	24.3579	8.35016	0.530658
hsa-miR-302b-3p	769722	511125	15.3737	10.0826	11.6918	0	0.530658
hsa-miR-148a-3p	366293	258992	27.7909	304496	9843.52	27622.3	19023
hsa-miR-21-5p	419600	190758	26.017	31695.3	13108.4	18947.5	2941.44
hsa-miR-92a-3p	176188	170544	33.1126	29442.5	1346.5	3862.99	2654.88
hsa-miR-423-5p	5468.08	4372.36	11.8259	109729	12743.1	30221.3	31185.2
hsa-miR-26a-5p	59146	48569.8	2.95648	31569.9	3583.53	4265.89	1289.5
hsa-miR-182-5p	72088	42905.1	2.36518	12.9633	13.6404	11.4815	3.71461
hsa-miR-151a-3p	48608.2	36863.5	13.5998	8934.59	935.343	1901.75	397.463
hsa-miR-302a-3p	60245.1	35345.1	0	0	0	0	0
hsa-miR-302c-3p	53197	35366.6	0	0	0	0	0
hsa-miR-302d-3p	54955.6	30165	5.91296	0	0.974316	0	0
hsa-miR-10b-5p	659.467	118.463	13.5998	40681.7	11907.1	19461.1	3243.91
hsa-miR-486-5p	2157.01	1518.48	28.9735	59756.5	2007.09	5648.88	3729.47
hsa-miR-372-3p	44074.4	23821.8	0	0	0.974316	0	0
hsa-miR-7-5p	38166.7	25254.2	4.13907	1250.24	174.403	252.592	75.8841
hsa-miR-183-5p	42783	21581.8	1.18259	23.0459	26.3065	8.35016	3.71461
hsa-miR-25-3p	23768.3	19266.4	1.18259	17687.7	521.259	1261.92	658.547
hsa-miR-423-3p	23727.1	17532.5	1.18259	13798.7	1196.46	2264.98	2628.35
hsa-miR-409-3p	20306.1	5696.99	11.8259	25529	1253.94	3413.13	817.744
hsa-let-7b-5p	233.561	64.6162	70.3642	22524.4	13352	16610.5	2209.13
hsa-miR-100-5p	6333.64	5201.6	27.7909	10802.7	8223.23	21190.6	766.801
hsa-let-7i-5p	384.689	355.389	8.27815	23781.9	11860.3	13371.7	1310.73
hsa-miR-143-3p	604.512	452.313	5.91296	31014	5416.22	9232.14	1875.35
hsa-let-7a-5p	2143.27	3607.74	21.878	24104.5	5438.63	11034.7	1005.07
hsa-miR-30d-5p	19591.7	12643.2	12.4172	9997.58	1219.84	2020.74	699.938
hsa-miR-128-3p	14398.4	10424.7	18.9215	15011.5	1365.02	3284.74	1476.82
hsa-miR-99a-5p	274.778	226.157	10.052	37613.7	1456.6	4024.77	1784.6
hsa-miR-200c-3p	21899.8	20095.6	0	10.0826	2.92295	0	2.12263
hsa-let-7f-5p	563.295	570.776	20.6954	27814.9	3092.48	5195.88	1473.64
hsa-miR-92b-3p	20800.7	15734	0	247.743	653.766	1064.64	37.6767
hsa-miR-543	7886.13	2089.26	0	19813.7	525.156	1695.08	832.072
hsa-miR-363-3p	12818.4	17812.5	2.95648	50.4128	3.89726	8.35016	5.83724
hsa-miR-10a-5p	398.428	107.694	7.68685	12122.1	7531.46	7958.74	1126.59
hsa-miR-200b-3p	16830.2	11932.5	0	141.156	4.87158	0	3.18395
hsa-miR-221-3p	11362.1	11383.2	1.18259	116.67	138.353	441.514	30.7782
hsa-miR-27b-3p	2816.48	1464.63	13.0085	12652.2	1226.66	3459.05	1714.03
hsa-miR-103a-3p	10565.2	12223.2	1.77389	358.651	27.2808	92.8955	16.4504
hsa-miR-126-3p	1057.9	516.929	0	17736.7	952.881	1224.34	1010.9
hsa-miR-381-3p	10400.4	2401.57	4.13907	7596.49	350.754	686.8	308.843
hsa-miR-320a	6800.76	5513.91	7.68685	5807.56	546.591	1846.43	319.987
hsa-miR-191-5p	10235.5	8518.57	2.95648	1617.53	124.712	221.279	70.0469
hsa-miR-378a-3p	8394.47	8346.26	0	2558.09	72.0994	246.33	227.122
hsa-miR-192-5p	1195.28	1098.48	0	15597.7	134.456	533.366	598.583
hsa-miR-99b-5p	8889.07	4846.21	2.95648	3111.19	651.817	1302.62	284.433
hsa-miR-101-3p	5839.03	5029.29	0.591296	6991.54	251.374	665.925	270.636
hsa-miR-30c-5p	10455.3	6461.62	1.77389	1078.83	45.7929	79.3265	32.9008
hsa-miR-370-3p	13532.8	2983.11	1.77389	551.66	116.918	220.235	6.3679
hsa-miR-148b-3p	9136.37	5363.14	7.09555	2088.53	177.326	291.212	131.603
hsa-miR-432-5p	3970.54	1776.94	0	9772.88	187.069	829.797	373.583
hsa-miR-20a-5p	7405.27	7678.56	0.591296	541.578	39.947	70.9763	35.0234
hsa-miR-106b-3p	7913.61	5783.15	0.591296	1958.9	38.9726	53.2322	12.7358
hsa-miR-335-3p	8957.77	5201.6	1.77389	132.514	29.2295	116.902	2.12263
hsa-miR-30a-5p	7432.75	2983.11	0.591296	3059.34	205.581	270.336	113.561
hsa-miR-302c-5p	7583.88	5912.38	0	0	0.974316	0	0
hsa-miR-222-3p	6814.5	5556.99	0	151.238	319.576	466.565	0.530658
hsa-miR-379-5p	5825.3	1658.48	7.09555	4251.96	248.451	409.158	131.073
hsa-miR-493-5p	7199.19	1895.41	5.91296	1790.37	155.891	342.356	68.9856
hsa-miR-532-5p	2940.13	2703.11	0.591296	3596.59	182.197	296.431	112.5
hsa-miR-27a-3p	1978.4	1087.71	12.4172	2661.8	1064.93	2186.7	345.989
hsa-miR-205-5p	5371.91	3532.35	0	0	0	0	0
hsa-miR-516b-5p	4492.62	4393.9	0.591296	0	0.974316	1.04377	0
hsa-miR-28-3p	5948.95	2713.88	0	84.9816	36.0497	77.2389	4.77592
hsa-miR-17-5p	4396.45	4092.36	0	234.78	0	15.6565	1.59197
hsa-let-7g-5p	219.822	129.232	1.77389	6205.1	574.846	848.585	323.702
hsa-miR-24-3p	1868.49	786.164	2.95648	2715.09	815.503	1577.14	264.798
hsa-miR-20b-5p	2857.69	4878.52	0	1.44037	0	0	0
hsa-miR-1307-3p	4355.23	2358.49	1.18259	736.027	57.4846	117.946	29.1862
hsa-miR-30e-3p	3077.51	3370.81	0	777.798	45.7929	86.6329	20.6957
hsa-miR-22-3p	577.034	376.928	2.36518	2916.74	835.963	2250.37	295.577
hsa-miR-93-5p	4121.67	2272.34	0	504.128	23.3836	52.1885	10.0825
hsa-miR-451a	68.6945	53.8468	19.5128	5735.54	116.918	216.06	162.912
hsa-miR-1323	2610.39	3661.58	0	0	0	0	0
hsa-miR-1298-5p	2747.78	3456.97	0	0	0	0	0
hsa-let-7c-5p	82.4334	107.694	8.27815	3531.78	579.718	1384.04	208.018
hsa-miR-323a-3p	3640.81	990.781	1.18259	959.284	37.9983	97.0706	70.0469
hsa-miR-186-5p	2692.83	1507.71	0.591296	1281.93	73.0737	146.128	32.9008
hsa-miR-181a-5p	288.517	107.694	0	3639.8	284.5	897.642	487.675
hsa-miR-495-3p	2582.91	463.083	0	2303.15	54.5617	150.303	122.582
hsa-miR-204-5p	3159.95	2304.64	0	132.514	13.6404	17.7441	6.3679
hsa-miR-1468-5p	13.7389	0	0	4855.47	168.557	227.542	193.16
hsa-miR-1246	1854.75	2293.87	8.86944	332.725	151.993	682.625	47.7592
hsa-miR-125a-5p	1002.94	667.701	1.18259	1459.09	924.626	1208.68	92.8652
hsa-miR-129-5p	2912.65	1690.79	0	177.165	29.2295	28.1818	2.65329
hsa-miR-744-5p	2624.13	1884.64	0	159.881	31.1781	57.4073	9.55185
hsa-miR-493-3p	2170.75	506.16	0.591296	1564.24	83.7912	183.703	48.8206
hsa-miR-26b-5p	1909.71	1173.86	0.591296	1107.64	101.329	147.171	68.4549
hsa-miR-411-5p	1744.84	420.005	0.591296	1878.24	67.2278	135.69	71.1082
hsa-miR-412-5p	192.345	0	0	3073.74	166.608	527.104	327.947
hsa-miR-29a-3p	1318.93	409.236	4.73037	195.89	622.588	1694.04	35.0234
hsa-miR-371a-5p	2445.53	1820.02	0	0	0	0	0
hsa-miR-185-5p	2225.7	1626.17	0	314	9.74316	62.6262	13.2665
hsa-miR-340-5p	1937.19	1830.79	0	341.367	25.3322	64.7137	24.4103
hsa-miR-30a-3p	2582.91	1163.09	0	259.266	47.7415	59.4949	7.95987
hsa-miR-382-5p	1263.98	344.62	0	1920.01	57.4846	232.761	80.1294
hsa-miR-106a-5p	1332.67	2509.26	0	18.7248	0	0	0
hsa-miR-155-5p	2266.92	947.704	62.0861	301.036	63.3305	104.377	79.0681
hsa-miR-23a-3p	2129.53	1604.64	0	28.8073	15.5891	25.0505	7.95987
hsa-miR-127-3p	1882.23	430.775	2.36518	1068.75	93.5343	292.255	36.6154
hsa-miR-654-3p	2555.44	893.857	1.18259	53.2935	65.2792	179.528	1.06132
hsa-let-7d-3p	0	0	0	2012.19	370.24	840.234	280.718
hsa-miR-455-5p	1992.14	1012.32	0	172.844	50.6644	46.9696	15.3891
hsa-miR-512-3p	1566.24	1701.56	0.591296	0	0	0	0
hsa-miR-184	2431.79	796.933	0	17.2844	15.5891	3.13131	3.18395
hsa-miR-96-5p	2376.83	796.933	0	0	0	0	0
hsa-miR-224-5p	851.812	613.854	0	828.21	190.966	552.154	85.9666
hsa-miR-146b-5p	1263.98	1033.86	5.91296	473.88	156.865	117.946	10.6132
hsa-let-7e-5p	137.389	32.3081	0	1608.89	371.214	835.016	77.4761
hsa-miR-574-5p	975.462	441.544	0	887.265	211.427	287.037	222.876
hsa-miR-361-3p	1002.94	1281.55	0.591296	600.633	20.4606	43.8383	23.349
hsa-miR-125b-5p	109.911	21.5387	0	1109.08	403.367	1044.81	195.282
hsa-miR-9-5p	1634.93	1152.32	10.6433	30.2477	2.92295	10.4377	2.12263
hsa-miR-1180-3p	1579.97	1098.48	0	0	15.5891	20.8754	0
hsa-miR-320b	934.246	323.081	11.8259	857.018	137.379	315.218	104.009
hsa-miR-296-3p	1360.15	1313.86	0	0	0.974316	4.17508	0
hsa-miR-518b	1387.63	1281.55	0	0	0	0	0
hsa-miR-152-3p	233.561	183.079	0	953.522	319.576	861.11	91.8039
hsa-miR-203a	467.123	344.62	165.563	136.835	863.244	454.04	189.445
hsa-miR-181b-5p	219.822	247.695	0	1338.1	130.558	463.434	205.895
hsa-miR-504-5p	1415.11	1098.48	0.591296	28.8073	5.8459	2.08754	4.24527
hsa-miR-769-5p	1305.2	1130.78	0	86.422	9.74316	5.21885	3.71461
hsa-miR-425-5p	1044.16	829.241	0	426.348	31.1781	93.9392	17.5117
hsa-miR-135b-5p	1511.28	915.396	0	0	0	0	0
hsa-miR-1	1044.16	893.857	5.91296	388.899	15.5891	38.6195	10.6132
hsa-miR-30e-5p	824.334	430.775	0	1006.82	31.1781	76.1952	24.4103
hsa-miR-92b-5p	1442.59	915.396	0	0	4.87158	6.26262	0.530658
hsa-miR-660-5p	96.1723	43.0775	0	1932.97	30.2038	117.946	143.278
hsa-miR-941	1415.11	786.164	0	0	0.974316	97.0706	0.530658
hsa-miR-130b-5p	879.29	969.243	0	285.192	57.4846	70.9763	19.6344
hsa-miR-615-3p	0	10.7694	0	34.5688	573.872	1588.62	8.49053
hsa-miR-374b-5p	1222.76	904.627	0	50.4128	13.6404	4.17508	0
hsa-miR-99b-3p	1044.16	958.473	0	50.4128	26.3065	64.7137	0.530658
hsa-miR-140-3p	631.99	678.47	0	554.541	33.1267	167.003	53.0658
hsa-miR-484	1016.68	506.16	0	460.917	41.8956	54.276	27.0636
hsa-miR-629-5p	1181.55	850.78	0	0	35.0754	32.3569	0.530658
hsa-miR-889-3p	1689.89	323.081	0.591296	0	3.89726	62.6262	1.06132
hsa-miR-134-5p	1428.85	344.62	0.591296	151.238	35.0754	64.7137	5.30658
hsa-miR-19b-3p	1085.37	807.702	0	125.312	6.82021	1.04377	0
hsa-miR-200a-3p	1016.68	926.165	0	69.1376	0	0	0
hsa-miR-142-5p	0	0	0	1630.49	31.1781	165.959	121.521
hsa-miR-494-3p	1263.98	387.697	0	272.229	12.6661	7.30639	0
hsa-miR-520f-3p	920.507	980.012	0	0	0	0	0
hsa-miR-367-3p	1236.5	613.854	0	0	0	0	0
hsa-miR-144-3p	0	0	0	1714.04	42.8699	74.1076	9.02119
hsa-miR-32-5p	906.768	290.773	0	496.926	19.4863	57.4073	67.3936
hsa-miR-520g-3p	906.768	883.088	0	0	0	1.04377	0
hsa-miR-199a-3p	247.3	118.463	4.13907	495.486	277.68	534.41	61.5564
hsa-miR-320c	563.295	193.849	5.32167	512.77	93.5343	209.798	70.5775
hsa-miR-450b-5p	206.084	280.003	0	884.385	66.2535	133.602	56.2498
hsa-miR-421	838.073	732.317	0	20.1651	14.6147	11.4815	9.55185
hsa-miR-503-5p	618.251	861.549	0	23.0459	51.6388	62.6262	1.59197
hsa-miR-424-3p	535.817	560.007	0	154.119	90.6114	186.835	36.6154
hsa-miR-199a-5p	68.6945	43.0775	1.18259	458.036	432.596	497.878	14.8584
hsa-miR-34c-5p	920.507	560.007	0	4.3211	9.74316	1.04377	0
hsa-miR-194-5p	54.9556	75.3855	0	1227.19	10.7175	70.9763	37.6767
hsa-miR-16-2-3p	700.684	732.317	0	2.88073	7.79453	30.2693	0
hsa-miR-139-5p	109.911	32.3081	0	1087.48	35.0754	115.858	72.7002
hsa-miR-197-3p	934.246	506.16	0	0	2.92295	3.13131	0
hsa-miR-98-5p	0	0	0	1088.92	123.738	180.572	48.2899
hsa-miR-758-3p	1085.37	323.081	0	4.3211	0	0	0.530658
hsa-miR-199b-3p	219.822	86.1549	2.36518	423.468	201.683	438.383	38.2074
hsa-miR-485-5p	494.601	193.849	0	485.403	46.7672	155.522	11.1438
hsa-miR-361-5p	315.995	538.468	0	277.991	42.8699	156.565	29.1862
hsa-miR-505-3p	618.251	700.009	0	37.4495	4.87158	0	0
hsa-miR-18a-3p	618.251	646.162	0	50.4128	12.6661	1.04377	0.530658
hsa-miR-369-3p	219.822	64.6162	0	900.229	14.6147	64.7137	40.33
hsa-let-7d-5p	13.7389	10.7694	0	943.44	69.1764	204.579	37.1461
hsa-miR-19a-3p	714.423	333.85	0	161.321	14.6147	15.6565	9.55185
hsa-miR-206	123.65	107.694	4.13907	653.926	341.011	8.35016	8.49053
hsa-miR-411-3p	535.817	150.771	0	443.633	23.3836	56.3635	13.2665
hsa-miR-589-5p	618.251	581.546	0	0	0.974316	7.30639	0
hsa-miR-23b-3p	796.857	355.389	0	8.6422	1.94863	11.4815	9.55185
hsa-miR-328-3p	109.911	43.0775	0	557.422	91.5857	203.535	132.134
hsa-miR-142-3p	0	10.7694	0	1045.71	24.3579	18.7878	30.2475
hsa-miR-330-3p	439.645	516.929	0	126.752	11.6918	15.6565	17.5117
hsa-miR-135a-5p	480.862	635.392	0	0	0	0	0
hsa-miR-342-3p	494.601	581.546	0	30.2477	0	0	0
hsa-miR-429	631.99	473.852	0	0	0	0	0
hsa-miR-382-3p	329.734	150.771	0	509.89	14.6147	29.2255	18.573
hsa-miR-145-3p	41.2167	10.7694	0	661.128	84.7655	189.966	56.2498
hsa-miR-654-5p	810.595	161.54	0	11.5229	16.5634	38.6195	0.530658
hsa-miR-199b-5p	192.345	86.1549	0	537.257	113.021	92.8955	0
hsa-miR-517a-3p	522.078	473.852	0	0	0	0	0
hsa-miR-499a-5p	13.7389	64.6162	0	780.678	33.1267	48.0134	41.922
hsa-miR-16-5p	384.689	312.312	0.591296	250.624	7.79453	16.7003	0
hsa-miR-433-3p	261.039	107.694	1.18259	465.238	16.5634	105.421	13.2665
hsa-miR-200a-5p	604.512	333.85	0	21.6055	0	0	0
hsa-miR-340-3p	494.601	290.773	0	135.394	23.3836	7.30639	0
hsa-miR-187-3p	714.423	226.157	0	5.76146	0	0	0
hsa-miR-374a-3p	343.473	441.544	0	116.67	4.87158	24.0067	6.3679
hsa-miR-373-3p	549.556	376.928	0	0	0	0	0
hsa-miR-221-5p	549.556	355.389	0	1.44037	5.8459	7.30639	0
hsa-miR-130a-3p	480.862	301.542	0	64.8165	2.92295	20.8754	15.3891
hsa-miR-106b-5p	357.212	312.312	0	165.642	6.82021	30.2693	13.2665
hsa-miR-215-5p	68.6945	21.5387	0	580.467	18.512	89.7642	105.601
hsa-miR-485-3p	370.95	107.694	0.591296	178.605	25.3322	140.909	55.1885
hsa-miR-323b-3p	631.99	215.387	0.591296	0	6.82021	20.8754	1.06132
hsa-miR-375	384.689	86.1549	0	337.046	0.974316	21.9192	44.0446
hsa-miR-409-5p	535.817	183.079	0.591296	108.027	4.87158	20.8754	10.6132
hsa-miR-218-5p	315.995	247.695	0	115.229	99.3802	75.1514	5.83724
hsa-miR-935	590.773	247.695	0	0	0	0	0
hsa-miR-374a-5p	343.473	355.389	0	84.9816	4.87158	12.5252	4.77592
hsa-miR-450a-5p	219.822	247.695	0	217.495	35.0754	65.7575	11.1438
hsa-miR-299-3p	109.911	0	0	599.192	6.82021	45.9259	35.0234
hsa-miR-329-3p	549.556	150.771	0	56.1743	6.82021	1.04377	13.2665
hsa-miR-526b-5p	302.256	463.083	0	0	0	0	0
hsa-miR-146a-5p	357.212	387.697	0	11.5229	3.89726	4.17508	0
hsa-miR-127-5p	549.556	118.463	0	51.8532	1.94863	18.7878	5.83724
hsa-miR-302d-5p	412.167	333.85	0	0	0	0	0
hsa-miR-320d	247.3	53.8468	0	249.183	32.1524	121.077	30.7782
hsa-miR-651-5p	494.601	236.926	0	0	0	0	0
hsa-miR-371a-3p	467.123	258.465	0	0	0	0	0
hsa-miR-517b-3p	247.3	473.852	0	0	0	0	0
hsa-miR-760	206.084	75.3855	0	275.11	20.4606	75.1514	59.4337
hsa-miR-520c-3p	315.995	344.62	0	0	0	0	0
hsa-miR-136-3p	233.561	53.8468	0.591296	292.394	12.6661	54.276	5.30658
hsa-miR-18a-5p	315.995	312.312	0	20.1651	0	0	0
hsa-miR-516a-5p	315.995	323.081	0.591296	0	0	0	0
hsa-miR-522-3p	398.428	236.926	0	0	0	0	0
hsa-miR-574-3p	370.95	226.157	0	11.5229	0	20.8754	4.77592
hsa-miR-149-5p	315.995	258.465	0	23.0459	18.512	16.7003	0
hsa-miR-105-5p	398.428	172.31	0	50.4128	0	0	0
hsa-miR-379-3p	439.645	96.9243	0	70.5779	0	2.08754	1.06132
hsa-miR-125b-1-3p	0	43.0775	0	8.6422	128.61	406.026	1.59197
hsa-miR-148a-5p	302.256	204.618	0	66.2568	0	6.26262	6.89856
hsa-miR-214-3p	13.7389	0	0.591296	303.917	54.5617	140.909	62.6177
hsa-miR-210-3p	233.561	269.234	0	44.6513	16.5634	1.04377	0
hsa-miR-874-3p	315.995	193.849	0	53.2935	0.974316	0	0
hsa-miR-378c	192.345	215.387	0.591296	122.431	15.5891	9.39392	6.3679
hsa-miR-1270	343.473	215.387	0	0	0	0	0
hsa-miR-1301-3p	261.039	269.234	0	0	5.8459	11.4815	0
hsa-miR-140-5p	164.867	86.1549	0	162.761	34.1011	91.8517	5.30658
hsa-miR-1307-5p	219.822	161.54	0	77.7798	10.7175	38.6195	16.9811
hsa-miR-523-3p	288.517	236.926	0	0	0	0	0
hsa-miR-548o-3p	233.561	258.465	0	0	0	0	0
hsa-miR-501-3p	288.517	193.849	0	0	3.89726	5.21885	0
hsa-miR-107	233.561	64.6162	0	122.431	19.4863	36.5319	12.7358
hsa-miR-1304-3p	178.606	301.542	0	0	0	4.17508	0
hsa-miR-331-5p	54.9556	75.3855	0	279.431	8.76884	26.0942	39.2687
hsa-miR-454-3p	329.734	150.771	0	0	0	0	0
hsa-miR-708-5p	219.822	247.695	0	0	0	1.04377	0
hsa-miR-34a-5p	329.734	129.232	0	0	0	0	1.06132
hsa-miR-331-3p	288.517	150.771	0	8.6422	0	0	0
hsa-miR-28-5p	219.822	183.079	0	27.367	4.87158	8.35016	1.59197
hsa-miR-95-3p	151.128	226.157	0	41.7706	4.87158	15.6565	0
hsa-miR-520a-3p	206.084	226.157	0	0	0	0	0
hsa-miR-181d-5p	206.084	161.54	0	38.8899	5.8459	11.4815	5.83724
hsa-miR-378i	206.084	129.232	0	70.5779	1.94863	8.35016	7.95987
hsa-miR-133a-3p	13.7389	32.3081	0	342.807	10.7175	4.17508	14.8584
hsa-miR-144-5p	27.4778	0	0	381.697	1.94863	6.26262	0
hsa-miR-181a-2-3p	137.389	64.6162	1.77389	123.871	21.435	41.7508	17.5117
hsa-miR-204-3p	13.7389	0	0	283.752	23.3836	34.4444	39.2687
hsa-miR-365b-3p	178.606	193.849	0	17.2844	0	1.04377	0
hsa-miR-487b-3p	274.778	32.3081	0	69.1376	3.89726	1.04377	4.24527
hsa-miR-500a-3p	247.3	129.232	0.591296	1.44037	0.974316	0	0
hsa-miR-3615	178.606	183.079	0.591296	0	2.92295	13.569	0.530658
hsa-miR-193b-3p	178.606	193.849	0	0	0.974316	0	0
hsa-miR-335-5p	206.084	75.3855	0	48.9724	11.6918	30.2693	0
hsa-miR-223-5p	0	10.7694	0	272.229	18.512	24.0067	44.5753
hsa-miR-410-3p	82.4334	32.3081	0.591296	159.881	12.6661	55.3198	23.349
hsa-miR-1254	192.345	172.31	0	0	0	0	0
hsa-miR-3937	137.389	226.157	0	0	0	0	0
hsa-miR-196a-5p	13.7389	0	0	4.3211	125.687	218.148	0
hsa-miR-193a-5p	82.4334	75.3855	0	67.6972	35.0754	94.983	3.71461
hsa-miR-431-5p	274.778	43.0775	0.591296	34.5688	0	0	0
hsa-miR-541-5p	13.7389	10.7694	0	257.826	21.435	27.138	20.6957
hsa-miR-130b-3p	137.389	118.463	0	34.5688	11.6918	26.0942	9.55185
hsa-miR-150-5p	27.4778	96.9243	0	181.486	12.6661	7.30639	11.6745
hsa-miR-4664-3p	164.867	172.31	0	0	0	0	0
hsa-miR-24-2-5p	96.1723	43.0775	0	67.6972	27.2808	92.8955	3.71461
hsa-miR-337-3p	192.345	75.3855	0	0	8.76884	54.276	0
hsa-miR-376a-3p	206.084	107.694	0.591296	15.844	0	0	0
hsa-miR-452-5p	137.389	118.463	0	44.6513	10.7175	14.6128	3.71461
hsa-miR-126-5p	27.4778	0	0.591296	259.266	5.8459	20.8754	12.7358
hsa-miR-625-3p	192.345	96.9243	0	0	22.4093	11.4815	0
hsa-miR-365a-3p	192.345	96.9243	0	23.0459	1.94863	5.21885	0
hsa-miR-195-3p	68.6945	10.7694	0	152.679	32.1524	54.276	0
hsa-miR-2110	233.561	64.6162	0	0	0	15.6565	0
hsa-miR-505-5p	41.2167	32.3081	0	211.734	8.76884	4.17508	4.77592
hsa-miR-519d-3p	151.128	150.771	0	0	0	0	0
hsa-miR-7706	164.867	118.463	0	1.44037	9.74316	5.21885	0
hsa-miR-22-5p	41.2167	10.7694	0	131.073	19.4863	77.2389	15.9197
hsa-miR-380-5p	192.345	86.1549	0	8.6422	0	5.21885	0
hsa-miR-378d	27.4778	193.849	0	56.1743	3.89726	5.21885	1.06132
hsa-miR-877-5p	123.65	118.463	0	21.6055	5.8459	2.08754	14.3278
hsa-miR-576-5p	206.084	75.3855	0	0	0	0	0
hsa-miR-1292-5p	123.65	150.771	0	0	0	0	0
hsa-miR-125a-3p	41.2167	21.5387	0	168.523	7.79453	18.7878	12.7358
hsa-miR-30c-2-3p	178.606	75.3855	0	14.4037	0	0	0
hsa-miR-708-3p	137.389	107.694	0	2.88073	11.6918	6.26262	0
hsa-miR-132-3p	192.345	43.0775	0	0	14.6147	13.569	0
hsa-miR-598-3p	137.389	118.463	0	0	0	0	0
hsa-miR-151a-5p	137.389	86.1549	0	24.4862	0	6.26262	0
hsa-miR-4787-3p	178.606	75.3855	0	0	0	0	0
hsa-miR-193b-5p	41.2167	10.7694	0	74.899	45.7929	70.9763	9.55185
hsa-miR-455-3p	123.65	118.463	0	0	5.8459	5.21885	0
hsa-miR-652-3p	54.9556	172.31	0	12.9633	0.974316	2.08754	7.42922
hsa-miR-518a-3p	96.1723	150.771	0	0	0	0	0
hsa-miR-1278	164.867	75.3855	0	0	0	0	0
hsa-let-7a-3p	0	0	0	83.5412	49.6901	100.202	5.30658
hsa-miR-767-5p	151.128	86.1549	0	0	0	0	0
hsa-miR-15b-5p	109.911	96.9243	0	11.5229	6.82021	10.4377	1.06132
hsa-miR-641	123.65	107.694	0	0	0	4.17508	0
hsa-miR-129-2-3p	178.606	53.8468	0	0	0	0	0
hsa-miR-498	109.911	118.463	0	0	0	0	0
hsa-miR-376c-3p	151.128	0	0	76.3394	0	0	0
hsa-miR-431-3p	178.606	43.0775	0	2.88073	0	1.04377	0
hsa-miR-656-3p	151.128	43.0775	0	20.1651	7.79453	0	0
hsa-miR-25-5p	137.389	64.6162	0	10.0826	5.8459	3.13131	0
hsa-miR-520d-3p	123.65	96.9243	0	0	0	0	0
hsa-miR-520h	123.65	96.9243	0	0	0	0	0
hsa-miR-584-5p	82.4334	107.694	0	0	7.79453	19.8316	0
hsa-miR-1291	123.65	75.3855	0	0	0	17.7441	0
hsa-miR-3687	54.9556	161.54	0	0	0	0	0
hsa-miR-200b-5p	82.4334	107.694	0	25.9266	0	0	0
hsa-miR-30b-5p	164.867	43.0775	0	1.44037	0	0	4.24527
hsa-miR-7704	123.65	86.1549	0	0	1.94863	1.04377	0
hsa-let-7b-3p	0	0	0	41.7706	79.8939	84.5453	2.12263
hsa-miR-676-3p	164.867	43.0775	0	0	0	0	0
hsa-miR-542-3p	0	21.5387	0	135.394	23.3836	18.7878	8.49053
hsa-miR-665	192.345	10.7694	0	0	0	0	0
hsa-miR-4746-5p	123.65	75.3855	0	0	0	0	0
hsa-miR-1283	164.867	32.3081	0	0	0	0	0
hsa-miR-518c-3p	109.911	86.1549	0	0	0	0	0
hsa-miR-3177-3p	109.911	86.1549	0	0	0	0	0
hsa-miR-1303	151.128	43.0775	0	0	0	0	0
hsa-miR-339-3p	137.389	43.0775	0	0	6.82021	3.13131	0
hsa-miR-363-5p	82.4334	107.694	0	0	0	0	0
hsa-miR-576-3p	96.1723	86.1549	0	0	0	5.21885	0
hsa-miR-425-3p	123.65	10.7694	0	36.0091	10.7175	2.08754	2.65329
hsa-miR-21-3p	164.867	10.7694	0	0	0	5.21885	0
hsa-miR-92a-1-5p	82.4334	96.9243	0	0	0	0	0
hsa-miR-15b-3p	96.1723	53.8468	0	27.367	0	0	0
hsa-miR-671-3p	54.9556	53.8468	0	12.9633	5.8459	41.7508	5.30658
hsa-miR-515-5p	109.911	64.6162	0	0	0	0	0
hsa-miR-1908-5p	123.65	43.0775	0	0	0	7.30639	0
hsa-miR-548ah-3p	82.4334	86.1549	0	0	0	0	0
hsa-miR-448	123.65	43.0775	0	0	0	0	0
hsa-miR-369-5p	54.9556	53.8468	0	27.367	6.82021	21.9192	0
hsa-miR-539-3p	151.128	10.7694	0	0	0	0	0
hsa-miR-3168	27.4778	10.7694	16.5563	27.367	29.2295	31.3131	18.573
hsa-miR-454-5p	96.1723	53.8468	0	4.3211	6.82021	0	0
hsa-miR-487a-3p	109.911	32.3081	0	17.2844	0	0	1.06132
hsa-miR-34b-3p	123.65	32.3081	0	0	0	4.17508	0
hsa-miR-518e-3p	27.4778	129.232	0	0	0	2.08754	0
hsa-miR-1343-3p	13.7389	43.0775	0	92.1834	3.89726	3.13131	0
hsa-miR-124-3p	96.1723	53.8468	0	0	0	5.21885	0
hsa-miR-1298-3p	13.7389	140.002	0	0	0	0	0
hsa-miR-3591-5p	0	0	0	128.193	3.89726	20.8754	0.530658
hsa-miR-9-3p	96.1723	43.0775	0	11.5229	0	1.04377	1.06132
hsa-miR-486-3p	96.1723	53.8468	0	0	0	0	0
hsa-miR-4661-5p	96.1723	53.8468	0	0	0	0	0
hsa-miR-29b-3p	68.6945	43.0775	0	25.9266	7.79453	3.13131	0
hsa-miR-342-5p	13.7389	10.7694	0	72.0183	26.3065	13.569	12.2051
hsa-miR-345-5p	109.911	32.3081	0	0	0	4.17508	0
hsa-miR-148b-5p	54.9556	32.3081	0	34.5688	12.6661	11.4815	0
hsa-miR-873-3p	54.9556	86.1549	0	0	0	0	0
hsa-miR-592	82.4334	43.0775	0	1.44037	3.89726	0	8.49053
hsa-miR-93-3p	96.1723	43.0775	0	0	0	0	0
hsa-miR-136-5p	54.9556	32.3081	0	37.4495	8.76884	4.17508	0
hsa-miR-520b	82.4334	53.8468	0	0	0	0	0
hsa-miR-520e	13.7389	118.463	0	0	0	0	0
hsa-miR-581	41.2167	86.1549	0	0	0	0	0
hsa-miR-424-5p	82.4334	10.7694	0	18.7248	4.87158	7.30639	2.65329
hsa-miR-518e-5p	82.4334	43.0775	0	0	0	0	0
hsa-miR-339-5p	82.4334	21.5387	0	18.7248	0	0	1.06132
hsa-miR-3158-3p	123.65	0	0	0	0	0	0
hsa-miR-20b-3p	13.7389	107.694	0	0	0	0	0
hsa-miR-519c-5p	54.9556	64.6162	0	0	0	0	0
hsa-miR-301a-5p	27.4778	64.6162	0	25.9266	0	0	0
hsa-miR-1197	54.9556	43.0775	0	12.9633	0	0	6.3679
hsa-miR-519a-5p	41.2167	75.3855	0	0	0	0	0
hsa-miR-523-5p	41.2167	75.3855	0	0	0	0	0
hsa-miR-2113	41.2167	75.3855	0	0	0	0	0
hsa-miR-3179	27.4778	75.3855	0	0	0	12.5252	0
hsa-miR-487a-5p	54.9556	0	0	46.0917	0	13.569	0
hsa-miR-365b-5p	13.7389	53.8468	0	0	0	46.9696	0
hsa-miR-125b-2-3p	27.4778	0	0	56.1743	0.974316	20.8754	9.02119
hsa-miR-3691-5p	27.4778	86.1549	0	0	0	0	0
hsa-miR-1183	27.4778	53.8468	17.7389	4.3211	2.92295	0	6.89856
hsa-miR-3679-5p	68.6945	43.0775	0	0	0	1.04377	0
hsa-miR-302b-5p	54.9556	53.8468	0	0	0	0	0
hsa-miR-618	0	107.694	0	0	0	0	0
hsa-miR-27a-5p	27.4778	43.0775	0	12.9633	20.4606	3.13131	0
hsa-miR-326	54.9556	0	0	25.9266	2.92295	21.9192	0
hsa-miR-32-3p	68.6945	32.3081	0	4.3211	0	0	0
hsa-miR-365a-5p	41.2167	43.0775	0	11.5229	0	5.21885	4.24527
hsa-miR-502-3p	27.4778	75.3855	0	0	0	2.08754	0
hsa-miR-296-5p	82.4334	21.5387	0	0	0	0	0
hsa-miR-518f-3p	82.4334	21.5387	0	0	0	0	0
hsa-miR-1271-5p	82.4334	21.5387	0	0	0	0	0
hsa-miR-141-3p	54.9556	43.0775	0	5.76146	0	0	0
hsa-miR-3934-5p	54.9556	32.3081	0	0	9.74316	5.21885	0
hsa-miR-362-5p	27.4778	32.3081	0	41.7706	0	0	0
hsa-miR-30c-1-3p	68.6945	32.3081	0	0	0	0	0
hsa-miR-1266-5p	68.6945	32.3081	0	0	0	0	0
hsa-miR-4791	68.6945	32.3081	0	0	0	0	0
hsa-miR-212-5p	68.6945	10.7694	0	7.20183	5.8459	4.17508	0
hsa-miR-301b	82.4334	10.7694	0	0	0	0	0
hsa-miR-519b-5p	82.4334	10.7694	0	0	0	0	0
hsa-miR-885-5p	0	0	0	31.6881	10.7175	40.707	7.95987
hsa-miR-766-3p	68.6945	21.5387	0	0	0	0	0
hsa-miR-139-3p	0	0	0	47.5321	5.8459	18.7878	17.5117
hsa-miR-582-3p	54.9556	32.3081	0	0	0	1.04377	0
hsa-miR-5010-3p	54.9556	32.3081	0	0	0	0	0.530658
hsa-miR-3182	27.4778	53.8468	0	0	0.974316	5.21885	0
hsa-miR-517c-3p	54.9556	32.3081	0	0	0	0	0
hsa-miR-671-5p	54.9556	32.3081	0	0	0	0	0
hsa-miR-1260b	54.9556	32.3081	0	0	0	0	0
hsa-miR-30b-3p	54.9556	21.5387	0	10.0826	0	0	0
hsa-miR-664a-5p	27.4778	43.0775	0	0	3.89726	11.4815	0
hsa-miR-185-3p	41.2167	43.0775	0	0	0	0	0
hsa-miR-937-3p	41.2167	43.0775	0	0	0	0	0
hsa-miR-1304-5p	41.2167	43.0775	0	0	0	0	0
hsa-miR-483-3p	27.4778	21.5387	0	25.9266	0.974316	8.35016	0
hsa-miR-196b-5p	0	0	0	31.6881	26.3065	26.0942	0
hsa-miR-3929	82.4334	0	0	0	0	0	0
hsa-miR-518c-5p	27.4778	53.8468	0	0	0	0	0
hsa-miR-522-5p	27.4778	53.8468	0	0	0	0	0
hsa-miR-31-5p	13.7389	53.8468	0	0	2.92295	9.39392	0
hsa-miR-135a-3p	13.7389	64.6162	0	1.44037	0	0	0
hsa-miR-525-5p	68.6945	10.7694	0	0	0	0	0
hsa-miR-4745-5p	68.6945	10.7694	0	0	0	0	0
hsa-miR-628-3p	0	21.5387	0	56.1743	0	1.04377	0
hsa-miR-345-3p	0	0	0	48.9724	5.8459	13.569	10.0825
hsa-miR-2682-5p	41.2167	32.3081	0	0	4.87158	0	0
hsa-miR-10b-3p	0	0	0	27.367	16.5634	33.4006	0
hsa-miR-520g-5p	54.9556	21.5387	0	0	0	0	0
hsa-miR-3065-5p	54.9556	21.5387	0	0	0	0	0
hsa-miR-3148	54.9556	21.5387	0	0	0	0	0
hsa-miR-520a-5p	0	75.3855	0	0	0	0	0
hsa-miR-6747-3p	68.6945	0	0	0	5.8459	0	0
hsa-miR-299-5p	41.2167	0	0	31.6881	0.974316	0	0
hsa-miR-942-5p	41.2167	32.3081	0	0	0	0	0
hsa-miR-3613-5p	54.9556	10.7694	0	5.76146	0	0	0
hsa-miR-3909	13.7389	32.3081	0	0	0.974316	24.0067	0
hsa-miR-491-5p	27.4778	43.0775	0	0	0	0	0
hsa-miR-374b-3p	13.7389	32.3081	0	23.0459	0	0	0
hsa-miR-23b-5p	54.9556	0	0	12.9633	0	0	1.06132
hsa-miR-154-3p	68.6945	0	0	0	0	0	0
hsa-miR-372-5p	68.6945	0	0	0	0	0	0
hsa-miR-6866-5p	54.9556	10.7694	0	0	1.94863	0	0
hsa-miR-18b-5p	54.9556	10.7694	0	0	0	0	0
hsa-miR-378a-5p	54.9556	10.7694	0	0	0	0	0
hsa-miR-1268a	54.9556	10.7694	0	0	0	0	0
hsa-miR-1226-3p	41.2167	21.5387	0	0	0	2.08754	0
hsa-miR-214-5p	13.7389	0	0	18.7248	10.7175	20.8754	0
hsa-miR-26a-2-3p	27.4778	21.5387	0	10.0826	3.89726	0	0
hsa-miR-302e	41.2167	21.5387	0	0	0	0	0
hsa-miR-1255a	41.2167	21.5387	0	0	0	0	0
hsa-miR-887-5p	41.2167	10.7694	0	0	0	10.4377	0
hsa-miR-675-5p	27.4778	10.7694	0	0	0.974316	22.9629	0
hsa-miR-10a-3p	0	0	0	43.211	9.74316	8.35016	0
hsa-miR-659-5p	27.4778	32.3081	0	0	0	1.04377	0
hsa-miR-590-3p	54.9556	0	0	0	5.8459	0	0
hsa-miR-135b-3p	27.4778	32.3081	0	0	0	0	0
hsa-miR-526b-3p	27.4778	32.3081	0	0	0	0	0
hsa-miR-3529-5p	27.4778	32.3081	0	0	0	0	0
hsa-miR-3685	27.4778	32.3081	0	0	0	0	0
hsa-miR-5009-5p	27.4778	32.3081	0	0	0	0	0
hsa-miR-3180-3p	13.7389	43.0775	0	0	1.94863	0	0
hsa-miR-191-3p	13.7389	0	0	36.0091	0	6.26262	2.65329
hsa-miR-1306-5p	27.4778	21.5387	0	4.3211	0	5.21885	0
hsa-miR-548e-3p	13.7389	43.0775	0	0	0	0	0
hsa-miR-556-3p	13.7389	43.0775	0	0	0	0	0
hsa-miR-2355-3p	13.7389	32.3081	0	0	0	10.4377	0
hsa-miR-145-5p	41.2167	0	0	1.44037	13.6404	0	0
hsa-miR-1285-3p	41.2167	10.7694	0	0	3.89726	0	0
hsa-miR-27b-5p	41.2167	0	0	4.3211	6.82021	3.13131	0
hsa-miR-182-3p	54.9556	0	0	0	0	0	0
hsa-miR-337-5p	54.9556	0	0	0	0	0	0
hsa-miR-1288-3p	54.9556	0	0	0	0	0	0
hsa-miR-548ar-3p	0	53.8468	0	0	0	0	0
hsa-miR-548k	0	53.8468	0	0	0	0	0
hsa-miR-629-3p	0	53.8468	0	0	0	0	0
hsa-miR-6505-5p	0	53.8468	0	0	0	0	0
hsa-miR-877-3p	13.7389	32.3081	0	0	6.82021	0	0
hsa-miR-1250-5p	41.2167	10.7694	0	0	0	0	0
hsa-miR-1273d	41.2167	10.7694	0	0	0	0	0
hsa-miR-323a-5p	27.4778	10.7694	0	5.76146	0	5.21885	0
hsa-miR-653-3p	27.4778	21.5387	0	0	0	0	0
hsa-miR-1243	27.4778	21.5387	0	0	0	0	0
hsa-miR-1252-5p	27.4778	21.5387	0	0	0	0	0
hsa-miR-1293	27.4778	21.5387	0	0	0	0	0
hsa-miR-4520a-3p	27.4778	21.5387	0	0	0	0	0
hsa-miR-211-5p	13.7389	32.3081	0	1.44037	0	1.04377	0
hsa-miR-1185-1-3p	0	0	0	33.1284	0	14.6128	0.530658
hsa-miR-370-5p	13.7389	21.5387	0	12.9633	0	0	0
hsa-miR-1287-5p	27.4778	10.7694	0	0	0	9.39392	0
hsa-miR-3138	27.4778	10.7694	0	0	4.87158	4.17508	0
hsa-miR-1260a	27.4778	10.7694	0	7.20183	0	1.04377	0
hsa-miR-509-3p	13.7389	32.3081	0	0	0	0	0
hsa-miR-514a-3p	13.7389	32.3081	0	0	0	0	0
hsa-miR-3187-3p	13.7389	32.3081	0	0	0	0	0
hsa-miR-3913-5p	13.7389	32.3081	0	0	0	0	0
hsa-miR-4497	13.7389	32.3081	0	0	0	0	0
hsa-miR-4797-3p	13.7389	32.3081	0	0	0	0	0
hsa-miR-17-3p	41.2167	0	0	2.88073	0	0	0
hsa-miR-628-5p	41.2167	0	0	2.88073	0	0	0
hsa-miR-4443	27.4778	0	0	10.0826	1.94863	1.04377	3.18395
hsa-miR-1249	41.2167	0	0	0	0	2.08754	0
hsa-miR-1276	0	43.0775	0	0	0	0	0
hsa-miR-3129-3p	0	43.0775	0	0	0	0	0
hsa-miR-6511a-3p	0	43.0775	0	0	0	0	0
hsa-miR-6087	41.2167	0	0	0	0.974316	0	0
hsa-miR-141-5p	41.2167	0	0	0	0	0	0
hsa-miR-197-5p	41.2167	0	0	0	0	0	0
hsa-miR-539-5p	41.2167	0	0	0	0	0	0
hsa-miR-548ba	41.2167	0	0	0	0	0	0
hsa-miR-874-5p	41.2167	0	0	0	0	0	0
hsa-miR-5699-5p	41.2167	0	0	0	0	0	0
hsa-miR-3120-3p	27.4778	10.7694	0	0	0	2.08754	0
hsa-miR-223-3p	0	0	0	36.0091	0	3.13131	0.530658
hsa-miR-541-3p	13.7389	10.7694	0	4.3211	6.82021	3.13131	0
hsa-miR-219a-1-3p	13.7389	0	0	17.2844	0	7.30639	0
hsa-miR-18b-3p	27.4778	10.7694	0	0	0	0	0
hsa-miR-509-3-5p	27.4778	10.7694	0	0	0	0	0
hsa-miR-519b-3p	27.4778	10.7694	0	0	0	0	0
hsa-miR-526a	27.4778	10.7694	0	0	0	0	0
hsa-miR-548j-5p	27.4778	10.7694	0	0	0	0	0
hsa-miR-769-3p	27.4778	10.7694	0	0	0	0	0
hsa-miR-1908-3p	27.4778	10.7694	0	0	0	0	0
hsa-miR-6515-3p	27.4778	10.7694	0	0	0	0	0
hsa-miR-6516-3p	27.4778	10.7694	0	0	0	0	0
hsa-miR-4728-3p	13.7389	21.5387	0	0	1.94863	0	0
hsa-miR-4775	13.7389	10.7694	0	0	0	12.5252	0
hsa-miR-330-5p	0	10.7694	0	11.5229	2.92295	11.4815	0
hsa-miR-6842-3p	13.7389	21.5387	0	0	0	1.04377	0
hsa-miR-181a-3p	0	10.7694	0	10.0826	13.6404	1.04377	0
hsa-miR-208b-3p	0	0	0	30.2477	0	5.21885	0
hsa-miR-154-5p	13.7389	21.5387	0	0	0	0	0
hsa-miR-489-3p	13.7389	21.5387	0	0	0	0	0
hsa-miR-518d-5p	13.7389	21.5387	0	0	0	0	0
hsa-miR-548am-3p	13.7389	21.5387	0	0	0	0	0
hsa-miR-548l	13.7389	21.5387	0	0	0	0	0
hsa-miR-577	13.7389	21.5387	0	0	0	0	0
hsa-miR-338-5p	0	10.7694	0	24.4862	0	0	0
hsa-miR-1277-3p	27.4778	0	0	0	4.87158	1.04377	0
hsa-miR-873-5p	0	32.3081	0	0	0.974316	0	0
hsa-miR-1284	27.4778	0	0	0	0	5.21885	0
hsa-miR-548ao-3p	0	32.3081	0	0	0	0	0
hsa-miR-550a-5p	0	32.3081	0	0	0	0	0
hsa-miR-766-5p	0	32.3081	0	0	0	0	0
hsa-miR-3175	0	32.3081	0	0	0	0	0
hsa-miR-3176	0	32.3081	0	0	0	0	0
hsa-miR-3688-3p	0	32.3081	0	0	0	0	0
hsa-miR-3918	0	32.3081	0	0	0	0	0
hsa-miR-5011-3p	0	32.3081	0	0	0	0	0
hsa-miR-6511b-3p	0	32.3081	0	0	0	0	0
hsa-miR-377-3p	13.7389	10.7694	0	7.20183	0	0	0
hsa-miR-15a-5p	0	0	0	4.3211	0	26.0942	0
hsa-miR-217	27.4778	0	0	2.88073	0	0	0
hsa-miR-147b	0	0	0	23.0459	0	7.30639	0
hsa-miR-7107-3p	0	0	3.54778	0	9.74316	16.7003	0
hsa-miR-1268b	27.4778	0	0	0	0	1.04377	0
hsa-miR-655-3p	13.7389	0	0	14.4037	0	0	0
hsa-miR-129-1-3p	27.4778	0	0	0	0	0	0
hsa-miR-181c-5p	27.4778	0	0	0	0	0	0
hsa-miR-183-3p	27.4778	0	0	0	0	0	0
hsa-miR-187-5p	27.4778	0	0	0	0	0	0
hsa-miR-501-5p	27.4778	0	0	0	0	0	0
hsa-miR-519a-3p	27.4778	0	0	0	0	0	0
hsa-miR-548az-5p	27.4778	0	0	0	0	0	0
hsa-miR-548j-3p	27.4778	0	0	0	0	0	0
hsa-miR-548w	27.4778	0	0	0	0	0	0
hsa-miR-605-5p	27.4778	0	0	0	0	0	0
hsa-miR-624-5p	27.4778	0	0	0	0	0	0
hsa-miR-664b-5p	27.4778	0	0	0	0	0	0
hsa-miR-1193	27.4778	0	0	0	0	0	0
hsa-miR-1296-5p	27.4778	0	0	0	0	0	0
hsa-miR-3180-5p	27.4778	0	0	0	0	0	0
hsa-miR-4435	27.4778	0	0	0	0	0	0
hsa-miR-4684-3p	27.4778	0	0	0	0	0	0
hsa-miR-4707-3p	27.4778	0	0	0	0	0	0
hsa-miR-4798-5p	27.4778	0	0	0	0	0	0
hsa-miR-5011-5p	27.4778	0	0	0	0	0	0
hsa-miR-5094	27.4778	0	0	0	0	0	0
hsa-miR-6511b-5p	27.4778	0	0	0	0	0	0
hsa-miR-6516-5p	27.4778	0	0	0	0	0	0
hsa-miR-6837-5p	27.4778	0	0	0	0	0	0
hsa-miR-7111-3p	27.4778	0	0	0	0	0	0
hsa-miR-7977	27.4778	0	0	0	0	0	0
hsa-miR-1306-3p	13.7389	0	0	5.76146	0	4.17508	2.65329
hsa-miR-5100	13.7389	0	0	2.88073	3.89726	4.17508	1.59197
hsa-miR-138-5p	0	10.7694	0	2.88073	0.974316	10.4377	0.530658
hsa-miR-320e	0	10.7694	0	8.6422	0	5.21885	0
hsa-miR-92a-2-5p	13.7389	10.7694	0	0	0	0	0
hsa-miR-128-1-5p	13.7389	10.7694	0	0	0	0	0
hsa-miR-500a-5p	13.7389	10.7694	0	0	0	0	0
hsa-miR-506-3p	13.7389	10.7694	0	0	0	0	0
hsa-miR-518f-5p	13.7389	10.7694	0	0	0	0	0
hsa-miR-561-5p	13.7389	10.7694	0	0	0	0	0
hsa-miR-1286	13.7389	10.7694	0	0	0	0	0
hsa-miR-1295a	13.7389	10.7694	0	0	0	0	0
hsa-miR-2276-3p	13.7389	10.7694	0	0	0	0	0
hsa-miR-3115	13.7389	10.7694	0	0	0	0	0
hsa-miR-3174	13.7389	10.7694	0	0	0	0	0
hsa-miR-3664-3p	13.7389	10.7694	0	0	0	0	0
hsa-miR-4433-5p	13.7389	10.7694	0	0	0	0	0
hsa-miR-4742-3p	13.7389	10.7694	0	0	0	0	0
hsa-miR-6721-5p	13.7389	10.7694	0	0	0	0	0
hsa-miR-6733-5p	13.7389	10.7694	0	0	0	0	0
hsa-miR-6777-3p	13.7389	10.7694	0	0	0	0	0
hsa-miR-6808-3p	13.7389	10.7694	0	0	0	0	0
hsa-miR-6834-5p	13.7389	10.7694	0	0	0	0	0
hsa-miR-6515-5p	0	21.5387	0	0	2.92295	0	0
hsa-miR-29b-1-5p	0	21.5387	0	2.88073	0	0	0
hsa-miR-3681-5p	0	21.5387	0	1.44037	0	0	0
hsa-miR-549a	0	0	0	0	3.89726	17.7441	0
hsa-miR-190a-5p	0	21.5387	0	0	0	0	0
hsa-miR-378g	0	21.5387	0	0	0	0	0
hsa-miR-548n	0	21.5387	0	0	0	0	0
hsa-miR-548t-5p	0	21.5387	0	0	0	0	0
hsa-miR-551a	0	21.5387	0	0	0	0	0
hsa-miR-632	0	21.5387	0	0	0	0	0
hsa-miR-767-3p	0	21.5387	0	0	0	0	0
hsa-miR-940	0	21.5387	0	0	0	0	0
hsa-miR-943	0	21.5387	0	0	0	0	0
hsa-miR-1912	0	21.5387	0	0	0	0	0
hsa-miR-3139	0	21.5387	0	0	0	0	0
hsa-miR-3164	0	21.5387	0	0	0	0	0
hsa-miR-3184-5p	0	21.5387	0	0	0	0	0
hsa-miR-3943	0	21.5387	0	0	0	0	0
hsa-miR-4520a-5p	0	21.5387	0	0	0	0	0
hsa-miR-4742-5p	0	21.5387	0	0	0	0	0
hsa-miR-5701	0	21.5387	0	0	0	0	0
hsa-miR-6730-3p	0	21.5387	0	0	0	0	0
hsa-miR-6759-5p	0	21.5387	0	0	0	0	0
hsa-miR-143-5p	0	0	0	2.88073	1.94863	14.6128	0
hsa-miR-33a-5p	0	10.7694	0	7.20183	0	0	1.06132
hsa-miR-195-5p	0	10.7694	0	1.44037	5.8459	0	0
hsa-miR-6716-3p	0	10.7694	0	0	4.87158	2.08754	0
hsa-miR-301a-3p	13.7389	0	0	2.88073	0	0	0
hsa-miR-29c-3p	0	10.7694	0	1.44037	0.974316	3.13131	0
hsa-miR-483-5p	0	0	0	0	13.6404	2.08754	0
hsa-miR-450a-2-3p	0	10.7694	0	0	4.87158	0	0
hsa-miR-885-3p	0	0	0	10.0826	0	0	5.30658
hsa-miR-1290	0	10.7694	0	1.44037	1.94863	1.04377	0
hsa-miR-494-5p	0	0	0	14.4037	0	0	0
hsa-miR-4516	0	10.7694	0	0	1.94863	1.04377	0
hsa-miR-34c-3p	13.7389	0	0	0	0	0	0
hsa-miR-105-3p	13.7389	0	0	0	0	0	0
hsa-miR-210-5p	13.7389	0	0	0	0	0	0
hsa-miR-219b-5p	13.7389	0	0	0	0	0	0
hsa-miR-324-3p	13.7389	0	0	0	0	0	0
hsa-miR-324-5p	13.7389	0	0	0	0	0	0
hsa-miR-329-5p	13.7389	0	0	0	0	0	0
hsa-miR-367-5p	13.7389	0	0	0	0	0	0
hsa-miR-377-5p	13.7389	0	0	0	0	0	0
hsa-miR-491-3p	13.7389	0	0	0	0	0	0
hsa-miR-512-5p	13.7389	0	0	0	0	0	0
hsa-miR-542-5p	13.7389	0	0	0	0	0	0
hsa-miR-548h-5p	13.7389	0	0	0	0	0	0
hsa-miR-548p	13.7389	0	0	0	0	0	0
hsa-miR-548u	13.7389	0	0	0	0	0	0
hsa-miR-552-3p	13.7389	0	0	0	0	0	0
hsa-miR-597-5p	13.7389	0	0	0	0	0	0
hsa-miR-605-3p	13.7389	0	0	0	0	0	0
hsa-miR-664a-3p	13.7389	0	0	0	0	0	0
hsa-miR-744-3p	13.7389	0	0	0	0	0	0
hsa-miR-876-5p	13.7389	0	0	0	0	0	0
hsa-miR-1273c	13.7389	0	0	0	0	0	0
hsa-miR-1343-5p	13.7389	0	0	0	0	0	0
hsa-miR-3064-5p	13.7389	0	0	0	0	0	0
hsa-miR-3133	13.7389	0	0	0	0	0	0
hsa-miR-3143	13.7389	0	0	0	0	0	0
hsa-miR-3146	13.7389	0	0	0	0	0	0
hsa-miR-3161	13.7389	0	0	0	0	0	0
hsa-miR-3200-3p	13.7389	0	0	0	0	0	0
hsa-miR-3605-5p	13.7389	0	0	0	0	0	0
hsa-miR-3611	13.7389	0	0	0	0	0	0
hsa-miR-3616-5p	13.7389	0	0	0	0	0	0
hsa-miR-3617-5p	13.7389	0	0	0	0	0	0
hsa-miR-3682-3p	13.7389	0	0	0	0	0	0
hsa-miR-3916	13.7389	0	0	0	0	0	0
hsa-miR-3939	13.7389	0	0	0	0	0	0
hsa-miR-4286	13.7389	0	0	0	0	0	0
hsa-miR-4449	13.7389	0	0	0	0	0	0
hsa-miR-4508	13.7389	0	0	0	0	0	0
hsa-miR-4654	13.7389	0	0	0	0	0	0
hsa-miR-4677-3p	13.7389	0	0	0	0	0	0
hsa-miR-4688	13.7389	0	0	0	0	0	0
hsa-miR-4691-3p	13.7389	0	0	0	0	0	0
hsa-miR-4705	13.7389	0	0	0	0	0	0
hsa-miR-4745-3p	13.7389	0	0	0	0	0	0
hsa-miR-4758-3p	13.7389	0	0	0	0	0	0
hsa-miR-5001-3p	13.7389	0	0	0	0	0	0
hsa-miR-5090	13.7389	0	0	0	0	0	0
hsa-miR-5584-5p	13.7389	0	0	0	0	0	0
hsa-miR-6509-5p	13.7389	0	0	0	0	0	0
hsa-miR-6735-5p	13.7389	0	0	0	0	0	0
hsa-miR-6743-3p	13.7389	0	0	0	0	0	0
hsa-miR-6796-3p	13.7389	0	0	0	0	0	0
hsa-miR-6797-3p	13.7389	0	0	0	0	0	0
hsa-miR-6812-3p	13.7389	0	0	0	0	0	0
hsa-miR-6815-5p	13.7389	0	0	0	0	0	0
hsa-miR-6840-5p	13.7389	0	0	0	0	0	0
hsa-miR-6873-3p	13.7389	0	0	0	0	0	0
hsa-miR-6874-3p	13.7389	0	0	0	0	0	0
hsa-miR-6877-5p	13.7389	0	0	0	0	0	0
hsa-miR-7156-3p	13.7389	0	0	0	0	0	0
hsa-miR-133b	0	0	0	12.9633	0	0	0.530658
hsa-miR-1248	0	0	0	1.44037	11.6918	0	0
hsa-miR-585-3p	0	0	0	0	0	12.5252	0
hsa-miR-3614-5p	0	0	0	0	0	12.5252	0
hsa-miR-6821-5p	0	10.7694	0	0	0	1.04377	0
hsa-miR-7-1-3p	0	10.7694	0	0	0	0	0
hsa-miR-31-3p	0	10.7694	0	0	0	0	0
hsa-miR-203b-3p	0	10.7694	0	0	0	0	0
hsa-miR-346	0	10.7694	0	0	0	0	0
hsa-miR-373-5p	0	10.7694	0	0	0	0	0
hsa-miR-376b-5p	0	10.7694	0	0	0	0	0
hsa-miR-511-5p	0	10.7694	0	0	0	0	0
hsa-miR-517-5p	0	10.7694	0	0	0	0	0
hsa-miR-518d-3p	0	10.7694	0	0	0	0	0
hsa-miR-519d-5p	0	10.7694	0	0	0	0	0
hsa-miR-520c-5p	0	10.7694	0	0	0	0	0
hsa-miR-520d-5p	0	10.7694	0	0	0	0	0
hsa-miR-524-5p	0	10.7694	0	0	0	0	0
hsa-miR-548aa	0	10.7694	0	0	0	0	0
hsa-miR-548t-3p	0	10.7694	0	0	0	0	0
hsa-miR-625-5p	0	10.7694	0	0	0	0	0
hsa-miR-636	0	10.7694	0	0	0	0	0
hsa-miR-668-3p	0	10.7694	0	0	0	0	0
hsa-miR-876-3p	0	10.7694	0	0	0	0	0
hsa-miR-887-3p	0	10.7694	0	0	0	0	0
hsa-miR-1255b-5p	0	10.7694	0	0	0	0	0
hsa-miR-1263	0	10.7694	0	0	0	0	0
hsa-miR-1538	0	10.7694	0	0	0	0	0
hsa-miR-1910-5p	0	10.7694	0	0	0	0	0
hsa-miR-3117-3p	0	10.7694	0	0	0	0	0
hsa-miR-3145-3p	0	10.7694	0	0	0	0	0
hsa-miR-3150a-5p	0	10.7694	0	0	0	0	0
hsa-miR-3173-5p	0	10.7694	0	0	0	0	0
hsa-miR-3195	0	10.7694	0	0	0	0	0
hsa-miR-3199	0	10.7694	0	0	0	0	0
hsa-miR-3661	0	10.7694	0	0	0	0	0
hsa-miR-3663-5p	0	10.7694	0	0	0	0	0
hsa-miR-4639-5p	0	10.7694	0	0	0	0	0
hsa-miR-4667-5p	0	10.7694	0	0	0	0	0
hsa-miR-4707-5p	0	10.7694	0	0	0	0	0
hsa-miR-4717-3p	0	10.7694	0	0	0	0	0
hsa-miR-4755-5p	0	10.7694	0	0	0	0	0
hsa-miR-4802-3p	0	10.7694	0	0	0	0	0
hsa-miR-5587-3p	0	10.7694	0	0	0	0	0
hsa-miR-6511a-5p	0	10.7694	0	0	0	0	0
hsa-miR-6734-3p	0	10.7694	0	0	0	0	0
hsa-miR-6736-5p	0	10.7694	0	0	0	0	0
hsa-miR-6747-5p	0	10.7694	0	0	0	0	0
hsa-miR-6756-3p	0	10.7694	0	0	0	0	0
hsa-miR-6776-3p	0	10.7694	0	0	0	0	0
hsa-miR-6783-3p	0	10.7694	0	0	0	0	0
hsa-miR-6793-5p	0	10.7694	0	0	0	0	0
hsa-miR-675-3p	0	0	0	0	4.87158	5.21885	0
hsa-let-7f-2-3p	0	0	0	8.6422	0	1.04377	0
hsa-let-7f-1-3p	0	0	0	0	0	9.39392	0
hsa-miR-16-1-3p	0	0	0	0	8.76884	0	0
hsa-let-7i-3p	0	0	0	2.88073	5.8459	0	0
hsa-miR-30d-3p	0	0	0	8.6422	0	0	0
hsa-miR-219a-5p	0	0	0	8.6422	0	0	0
hsa-miR-1185-5p	0	0	0	8.6422	0	0	0
hsa-miR-4429	0	0	0	8.6422	0	0	0
hsa-miR-4500	0	0	0	4.3211	0	2.08754	2.12263
hsa-miR-29c-5p	0	0	0	7.20183	0	1.04377	0
hsa-miR-222-5p	0	0	0	0	4.87158	3.13131	0
hsa-miR-422a	0	0	0	7.20183	0	0	0.530658
hsa-miR-4763-3p	0	0	0	0	0	7.30639	0
hsa-miR-3607-3p	0	0	0	7.20183	0	0	0
hsa-miR-3605-3p	0	0	0	0	5.8459	1.04377	0
hsa-miR-412-3p	0	0	0	4.3211	0	2.08754	0
hsa-miR-24-1-5p	0	0	0	0	1.94863	4.17508	0
hsa-miR-4488	0	0	0	0	2.92295	3.13131	0
hsa-miR-1185-2-3p	0	0	0	2.88073	0	3.13131	0
hsa-miR-26a-1-3p	0	0	0	5.76146	0	0	0
hsa-miR-216b-3p	0	0	0	5.76146	0	0	0
hsa-miR-655-5p	0	0	0	5.76146	0	0	0
hsa-miR-3152-5p	0	0	0	0	0	5.21885	0
hsa-miR-1224-5p	0	0	0	1.44037	0	0	3.71461
hsa-miR-4306	0	0	0	2.88073	0	2.08754	0
hsa-miR-378e	0	0	0	1.44037	2.92295	0	0.530658
hsa-miR-6777-5p	0	0	0	0	4.87158	0	0
hsa-miR-98-3p	0	0	0	4.3211	0	0	0
hsa-miR-532-3p	0	0	0	4.3211	0	0	0
hsa-miR-1226-5p	0	0	0	0	0	4.17508	0
hsa-miR-1269a	0	0	0	0	0	4.17508	0
hsa-miR-4804-5p	0	0	0	0	0	4.17508	0
hsa-miR-196a-3p	0	0	0	0	2.92295	1.04377	0
hsa-miR-188-5p	0	0	0	0	0	0	3.18395
hsa-miR-497-5p	0	0	0	0	0	3.13131	0
hsa-miR-1262	0	0	0	0	0	3.13131	0
hsa-miR-4743-5p	0	0	0	0	0	3.13131	0
hsa-miR-6807-5p	0	0	0	0	0	3.13131	0
hsa-miR-4485	0	0	0	0	1.94863	1.04377	0
hsa-miR-138-2-3p	0	0	0	2.88073	0	0	0
hsa-miR-181c-3p	0	0	0	2.88073	0	0	0
hsa-miR-1244	0	0	0	2.88073	0	0	0
hsa-miR-1277-5p	0	0	0	2.88073	0	0	0
hsa-miR-1297	0	0	0	2.88073	0	0	0
hsa-miR-514a-5p	0	0	0	0	0.974316	1.04377	0.530658
hsa-let-7c-3p	0	0	0	1.44037	0.974316	0	0
hsa-miR-450a-1-3p	0	0	0	0	0	2.08754	0
hsa-miR-1225-5p	0	0	0	0	0	2.08754	0
hsa-miR-4324	0	0	0	0	0	2.08754	0
hsa-miR-193a-3p	0	0	0	0	1.94863	0	0
hsa-miR-3130-3p	0	0	0	0	1.94863	0	0
hsa-miR-4466	0	0	0	0	1.94863	0	0
hsa-miR-132-5p	0	0	0	1.44037	0	0	0
hsa-miR-149-3p	0	0	0	1.44037	0	0	0
hsa-miR-378f	0	0	0	1.44037	0	0	0
hsa-miR-378h	0	0	0	1.44037	0	0	0
hsa-miR-410-5p	0	0	0	1.44037	0	0	0
hsa-miR-658	0	0	0	1.44037	0	0	0
hsa-miR-1827	0	0	0	1.44037	0	0	0
hsa-miR-3653	0	0	0	0	0	0	1.06132
hsa-miR-23a-5p	0	0	0	0	0	1.04377	0
hsa-miR-146b-3p	0	0	0	0	0	1.04377	0
hsa-miR-496	0	0	0	0	0	1.04377	0
hsa-miR-1299	0	0	0	0	0	1.04377	0
hsa-miR-6881-3p	0	0	0	0	0	1.04377	0
hsa-miR-151b	0	0	0	0	0.974316	0	0
hsa-miR-615-5p	0	0	0	0	0.974316	0	0
hsa-miR-3656	0	0	0	0	0.974316	0	0
hsa-miR-3944-3p	0	0	0	0	0.974316	0	0
hsa-miR-4660	0	0	0	0	0.974316	0	0
hsa-miR-6881-5p	0	0	0	0	0.974316	0	0
hsa-miR-548ad	0	0	0.591296	0	0	0	0
hsa-miR-638	0	0	0.591296	0	0	0	0
hsa-miR-3122	0	0	0.591296	0	0	0	0
hsa-miR-3621	0	0	0.591296	0	0	0	0
hsa-miR-637	0	0	0	0	0	0	0.530658
hsa-miR-1247-5p	0	0	0	0	0	0	0.530658
hsa-miR-4532	0	0	0	0	0	0	0.530658

## Sheet: Supp 3 media smRNAs
Small non-coding RNA landscape of extracellular vesicles from human stem cells
Sippy Kaur, Ahmed G Abu-Shahba, Riku O Paananen, Heidi Hongisto, Hanna Hiidenmaa, Heli Skottman, Riitta Seppänen-Kaijansinkko, Bettina Mannerström
Supplemental 3 Complete lists of spike-in normalized counts for miRNA and small RNA present in media compared with stem cell samples.
smRNA	Type	Chr	Start	Stop	Strand	Spike-in normalized counts x 10^6 (hPSC-1)	Spike-in normalized counts x 10^6 (hPSC-2)	Spike-in normalized counts x 10^6 (hPSC medium)	Spike-in normalized counts x 10^6 (AT-MSC-1)	Spike-in normalized counts x 10^6 (AT-MSC-2)	Spike-in normalized counts x 10^6 (AT-MSC-3)	Spike-in normalized counts x 10^6 (AT-MSC medium)
Y_RNA.321-201	Y_RNA	3	156871337	156871429	+	1.32888e+06	1.4329e+06	300.378	2844.72	98132.1	246393	237.204
tRNA59-GluCTC	tRNA	1	249168447	249168518	+	873437	1.34098e+06	228.832	20654.8	136615	155070	1562.26
tRNA77-GluCTC	tRNA	6	28949976	28950047	+	875086	1.31117e+06	215.232	20685.1	137118	152605	1491.15
tRNA2-GlyGCC	tRNA	21	18827107	18827177	-	709367	1.75192e+06	65.6339	1307.85	5508.78	15941.5	142.216
tRNA35-GlyGCC	tRNA	1	161413094	161413164	+	621823	1.53929e+06	58.5383	1147.97	4722.51	13879	118.337
tRNA37-GlyGCC	tRNA	1	161420467	161420537	+	617839	1.5402e+06	64.4513	1168.14	4669.9	14135.8	122.582
tRNA41-GlyGCC	tRNA	1	161435258	161435328	+	612439	1.54141e+06	76.8685	1110.52	4849.17	13932.2	126.827
tRNA39-GlyGCC	tRNA	1	161427898	161427968	+	614404	1.53819e+06	63.86	1129.25	4742.97	14093	110.377
tRNA87-GluCTC	tRNA	6	126101393	126101464	-	553650	880557	138.955	13601.4	83516.4	100564	928.652
tRNA74-GluCTC	tRNA	1	161431809	161431880	-	557923	869615	173.25	13742.5	84082.5	99305.3	953.062
tRNA80-GluCTC	tRNA	1	161417018	161417089	-	555423	868937	148.415	13733.9	84050.3	100945	945.633
tRNA77-GluCTC	tRNA	1	161424398	161424469	-	554695	869357	147.824	13857.8	83770.7	100004	950.409
tRNA116-GluCTC	tRNA	1	145399233	145399304	-	553005	865803	164.972	13635.9	83850.6	100345	938.204
tRNA71-GluCTC	tRNA	1	161439189	161439260	-	557703	859708	164.38	13918.3	83750.3	101165	970.043
tRNA4-GlyCCC	tRNA	1	17188416	17188486	+	691795	478332	77.4598	14301.4	11283.6	31881.9	708.429
tRNA133-GlyCCC	tRNA	1	16872434	16872504	-	629173	423925	68.5904	12745.8	9893.21	28222.5	610.788
tRNA18-GlyGCC	tRNA	16	70822597	70822667	+	446542	495477	69.1816	14657.2	11915.9	32189.8	800.233
tRNA5-GlyGCC	tRNA	17	8029064	8029134	+	414489	497006	73.912	15139.7	11897.4	32138.7	722.757
tRNA19-GlyGCC	tRNA	16	70823410	70823480	+	415698	491514	65.6339	15511.3	11997.7	32046.9	738.146
tRNA24-GlyGCC	tRNA	16	70812942	70813012	-	362048	436719	62.0861	13516.4	10281	28241.3	651.648
tRNA19-GlyGCC	tRNA	2	157257659	157257729	-	365620	431991	56.1731	13641.7	10125.1	27978.2	611.849
tRNA128-GlyGCC	tRNA	6	27870686	27870756	-	364232	432885	60.9035	13362.3	10209.9	28108.7	644.219
tRNA25-GlyGCC	tRNA	16	70812114	70812184	-	365427	430731	60.9035	13627.3	10179.7	28039.8	618.217
tRNA68-GlyGCC	tRNA	1	161493637	161493707	-	364892	431162	64.4513	13370.9	10068.6	28116	653.771
tRNA152-ValCAC	tRNA	6	27248049	27248121	-	273157	424151	53.2167	113.789	4711.79	11640.1	3.71461
SNORD74-201	snoRNA	1	173836809	173836888	-	546424	58434.6	2.95648	4.3211	136.404	98.1143	1.59197
SNORD81-201	snoRNA	1	173833284	173833360	-	352568	86036.4	14.7824	1.44037	278.654	109.596	5.30658
tRNA5-GluTTC	tRNA	1	17199078	17199149	+	214080	166441	39.0255	772.036	17557.2	22196.8	60.495
tRNA94-GluTTC	tRNA	1	149664355	149664427	-	196782	155671	44.3472	698.577	16112.3	21110.2	46.1673
tRNA84-GluTTC	tRNA	1	161391883	161391954	-	198912	151708	49.6689	623.678	15593	20730.3	46.6979
tRNA134-GluTTC	tRNA	1	16861774	16861845	-	197675	152699	38.4342	607.834	15642.6	20540.3	54.1271
tRNA7-HisGTG	tRNA	9	14433938	14434009	-	92806.3	134294	13.0085	124164	3103.2	7382.58	8989.35
tRNA33-HisGTG	tRNA	6	27125906	27125977	+	81128.2	112034	11.2346	114364	2635.52	6182.25	8561.64
SNORD30-201	snoRNA	11	62621135	62621204	-	251559	53093	1.77389	33.1284	40.9213	79.3265	1.59197
RNU1-2-201	snRNA	1	17222475	17222638	+	180048	100597	3.54778	177.165	91.5857	144.04	2.65329
RNU1-7-201	snRNA	14	35015920	35016083	+	178372	101415	2.36518	181.486	111.072	124.209	3.18395
RNU1-4-201	snRNA	1	17067011	17067174	+	179306	100414	1.77389	182.926	125.687	122.121	0.530658
RNU1-8-201	snRNA	14	35025432	35025595	-	155016	85745.7	1.77389	133.954	68.2021	133.602	2.12263
RNU1-3-201	snRNA	1	16993280	16993443	-	153285	85562.6	1.77389	155.56	91.5857	104.377	4.24527
RNU1-1-201	snRNA	1	16840617	16840780	-	153725	85078	1.18259	115.229	69.1764	126.296	1.06132
RNU1-5-201	snRNA	1	149224058	149224221	-	151829	85778	3.54778	157	106.2	123.165	3.18395
SNORD49A-201	snoRNA	17	16343350	16343420	+	223669	11781.7	4.73037	17.2844	192.915	106.464	2.65329
SNORD2.2-201	snoRNA	3	186502585	186502653	+	191053	30692.7	1.18259	21.6055	171.48	135.69	5.30658
tRNA16-HisGTG	tRNA	1	146544773	146544844	+	47316.8	64433.1	11.2346	88393.8	1670.95	3842.12	6060.12
tRNA21-HisGTG	tRNA	1	147753471	147753542	+	48292.3	62839.2	7.68685	87474.9	1696.28	3845.25	6097.79
tRNA1-HisGTG	tRNA	15	45493349	45493420	+	46671.1	64540.8	8.27815	87320.7	1681.67	3841.07	6062.77
tRNA3-GluTTC	tRNA	13	45492062	45492133	-	72967.3	101490	15.3737	12189.8	7313.22	9740.46	1656.18
tRNA11-GluTTC	tRNA	15	26327381	26327452	-	74135.1	96622.7	10.6433	12613.3	5993.02	8005.71	1324.52
SNORD50A-201	snoRNA	6	86387012	86387086	-	160553	28377.3	20.1041	44.6513	114.969	199.36	23.8796
RNU1-10P-201	snRNA	1	143647014	143647177	-	124598	61643.8	1.18259	63.3761	33.1267	62.6262	1.59197
U1.81-201	snRNA	1	147834502	147834665	-	125052	59694.6	0	53.2935	20.4606	51.1447	3.18395
tRNA6-ValCAC	tRNA	5	180600650	180600722	+	63940.9	110289	8.86944	3335.89	1384.5	3216.9	162.381
tRNA118-HisGTG	tRNA	1	145396881	145396952	-	41464	53437.6	6.50426	75191.4	1447.83	3322.32	5036.48
tRNA8-HisGTG	tRNA	15	45492611	45492682	-	41395.3	54202.2	9.46074	74330.1	1465.37	3248.21	5030.64
tRNA9-HisGTG	tRNA	15	45490804	45490875	-	41024.4	53426.8	10.6433	75275	1464.4	3265.95	5062.48
tRNA4-ValAAC	tRNA	5	180591154	180591226	+	61605.3	109988	14.7824	3242.26	1218.87	2834.88	170.872
tRNA111-HisGTG	tRNA	1	147774845	147774916	-	38853.6	54697.6	7.68685	74818.4	1371.84	3252.39	4991.9
tRNA2-ValCAC	tRNA	5	180524070	180524142	+	60794.7	109481	14.1911	3210.58	1230.56	2871.41	154.952
tRNA9-ValCAC	tRNA	6	26538282	26538354	+	59778	109201	10.6433	3170.25	1257.84	2862.02	167.688
tRNA2-ValAAC	tRNA	3	169490018	169490090	+	61096.9	107241	11.2346	3148.64	1259.79	2892.29	160.259
tRNA5-ValAAC	tRNA	5	180596610	180596682	+	59297.1	108469	8.86944	3328.69	1211.07	2860.97	149.646
Y_RNA.273-201	Y_RNA	1	23696747	23696839	+	42068.5	30143.4	14.1911	45998.1	10463.2	28031.5	15056.4
SNORD69-201	snoRNA	3	52726752	52726828	+	142500	27214.2	29.5648	2.88073	62.3562	76.1952	1.06132
tRNA85-ValCAC	tRNA	1	161369490	161369562	-	47577.8	87102.6	8.86944	2739.58	939.241	2175.22	140.094
tRNA139-ValAAC	tRNA	6	27618707	27618779	-	47866.3	86499.5	5.91296	2664.68	900.268	2255.59	133.726
tRNA18-ValCAC	tRNA	5	180529253	180529325	-	45750.6	86984.1	4.13907	2690.6	913.908	2280.64	126.297
tRNA136-ValAAC	tRNA	6	27648885	27648957	-	47467.9	84378	4.73037	2697.81	893.448	2261.85	132.665
tRNA98-ValCAC	tRNA	1	149298555	149298627	-	47729	84119.5	5.91296	2674.76	845.706	2240.97	137.971
tRNA90-ValCAC	tRNA	1	149684088	149684161	-	46355.1	85218	4.13907	2758.3	863.244	2180.43	134.787
tRNA10-ValCAC	tRNA	5	180649395	180649467	-	46107.8	83279.5	5.32167	2752.54	876.884	2187.74	142.747
tRNA12-ValAAC	tRNA	5	180645270	180645342	-	45613.2	83462.6	5.32167	2680.52	883.705	2156.43	122.582
tRNA132-ValAAC	tRNA	6	27721179	27721251	-	46094	82891.8	7.68685	2705.01	909.037	2164.78	127.358
SNORD18A-201	snoRNA	15	66795581	66795652	-	95471.7	26201.9	0	0	37.024	56.3635	1.59197
RNU1-6-201	snRNA	1	147511004	147511167	-	54282.4	46706.7	1.77389	118.11	39.947	68.8888	1.59197
RNU1-9-201	snRNA	1	145969270	145969433	-	49542.5	47396	1.77389	109.468	46.7672	73.0639	2.12263
tRNA9-LysCTT	tRNA	5	180634755	180634827	+	33522.9	60954.6	1.77389	560.302	542.694	615.824	25.4716
tRNA11-LysCTT	tRNA	5	180648979	180649051	-	31613.2	60190	3.54778	550.22	590.436	689.932	19.1037
tRNA119-LysCTT	tRNA	1	145395522	145395594	-	31654.4	59457.7	3.54778	543.018	594.333	656.531	20.6957
tRNA13-LysCTT	tRNA	6	26556774	26556846	+	32190.3	58617.6	3.54778	568.945	596.281	600.167	15.9197
tRNA7-LysCTT	tRNA	16	3225692	3225764	+	32121.6	58477.6	2.95648	518.532	582.641	601.211	18.0424
SNORD26-201	snoRNA	11	62622764	62622838	-	75825	16401.7	0	1.44037	37.9983	51.1447	0
SNORD29-201	snoRNA	11	62621376	62621440	-	61893.8	29874.2	0	8.6422	60.4076	14.6128	1.06132
SNORD31-201	snoRNA	11	62620797	62620867	-	75028.2	16692.5	0.591296	1.44037	29.2295	16.7003	0.530658
tRNA32-LysCTT	tRNA	16	3207406	3207478	-	26447.4	54234.5	4.13907	344.247	339.062	392.457	20.165
SNORD6-201	snoRNA	11	93464668	93464740	-	62209.8	17112.5	0.591296	27.367	77.9453	32.3569	0.530658
Y_RNA.319-201	Y_RNA	11	76115184	76115296	-	45572	29701.9	2.95648	710.1	841.809	1369.43	71.6389
tRNA5-GluTTC	tRNA	13	41634874	41634945	-	30775.1	36238.9	13.5998	4489.62	1105.85	1388.21	359.256
tRNA20-GluTTC	tRNA	2	131094701	131094772	-	27821.3	36809.7	17.1476	4287.97	1119.49	1371.51	360.317
SNORA76-201	snoRNA	17	62223699	62223831	+	37150	32189.6	0	0	43.8442	0	0
SNORD12-201	snoRNA	20	47897220	47897309	+	54612.2	7700.09	1.77389	0	4.87158	14.6128	0.530658
SNORD55-201	snoRNA	1	45241536	45241615	+	50751.5	8303.18	2.95648	2.88073	36.0497	15.6565	0
SNORD38A-201	snoRNA	1	45243515	45243584	+	43360	10823.2	0	5.76146	55.536	10.4377	0
Y_RNA.341-201	Y_RNA	9	98865361	98865456	-	24853.7	16391	4.73037	230.459	1720.64	3949.62	95.5185
SNORD20-201	snoRNA	2	232321155	232321234	-	35405.2	11146.3	0	31.6881	56.5103	107.508	0.530658
SNORD12B-201	snoRNA	20	47896856	47896946	+	35789.8	9595.5	0	0	52.6131	39.6632	0.530658
SNORD21-201	snoRNA	1	93302846	93302940	+	40255	4630.83	0.591296	1.44037	30.2038	79.3265	2.65329
SNORD58C-201	snoRNA	18	47015615	47015678	-	35872.3	8486.26	0.591296	30.2477	21.435	64.7137	0.530658
tRNA99-ValCAC	tRNA	1	149294666	149294736	-	26543.6	15594	2.36518	362.972	281.577	784.915	11.6745
Y_RNA.246-201	Y_RNA	17	31157237	31157347	-	25691.8	16132.5	0.591296	855.577	274.757	444.646	75.3535
SNORD58A-201	snoRNA	18	47017653	47017717	-	37864.4	5136.99	0.591296	1.44037	24.3579	10.4377	0.530658
Y_RNA.122-201	Y_RNA	17	41149933	41150024	-	20580.9	18135.6	3.54778	54.7339	1312.4	2636.56	5.83724
SNORD119-201	snoRNA	20	2443608	2443683	-	29346.3	12557.1	1.18259	0	107.175	154.478	0
tRNA25-PseudoCTC	tRNA	2	71273488	71273560	-	14329.7	21581.8	5.91296	558.862	2619.94	3016.49	26.5329
tRNA15-ValAAC	tRNA	5	180615416	180615488	-	15002.9	24069.5	2.95648	283.752	344.908	606.43	11.1438
SNORD25-201	snoRNA	11	62623040	62623102	-	35927.2	3866.2	0	11.5229	4.87158	5.21885	0
Y_RNA.31-201	Y_RNA	X	135653864	135653974	-	21130.4	15131	0.591296	1464.85	437.468	947.743	422.404
SNORD95-201	snoRNA	5	180670312	180670379	-	31846.8	7215.47	0	0	136.404	291.212	0
SNORD43-201	snoRNA	22	39715055	39715118	-	31132.4	7969.33	1.18259	0	21.435	96.0268	0
Y_RNA.687-201	Y_RNA	16	66584360	66584470	+	21034.3	16294	0.591296	727.385	365.369	601.211	33.9621
tRNA4-AspGTC	tRNA	12	96429799	96429870	+	14590.7	21721.8	0.591296	1140.77	543.668	855.891	33.4315
SNORD50B-201	snoRNA	6	86387307	86387376	-	30308	8464.72	0	1.44037	0	4.17508	0
SCARNA16-201	snoRNA	17	75085389	75085575	+	19275.7	18480.2	0	0	52.6131	60.5386	0.530658
SNORD63-201	snoRNA	5	137896732	137896799	-	31874.3	5858.53	0.591296	4.3211	46.7672	70.9763	2.12263
U1.82-201	snRNA	1	149194106	149194269	-	20100	16778.7	0	36.0091	21.435	24.0067	0.530658
RNU11-201	snRNA	1	28975112	28975245	+	9658.45	6246.23	0	14324.4	866.167	2585.42	2171.98
SNORD58B-201	snoRNA	18	47018034	47018099	-	28563.2	6817.01	0.591296	1.44037	7.79453	5.21885	0.530658
SNORD93-201	snoRNA	7	22896232	22896305	+	30363	4792.37	0	0	28.2552	55.3198	0
tRNA45-AspGTC	tRNA	6	27447453	27447524	+	13271.8	17231	4.13907	1201.27	492.03	868.416	37.1461
SNORD82-201	snoRNA	2	232325082	232325151	-	24455.3	7840.1	0	7.20183	50.6644	22.9629	0.530658
tRNA48-AspGTC	tRNA	6	27471523	27471594	+	11526.9	18211	3.54778	1209.91	489.107	804.746	40.8607
Y_RNA.725-201	Y_RNA	9	72926523	72926617	-	20402.3	9681.66	2.36518	180.046	171.48	118.99	1.59197
Y_RNA.182-201	Y_RNA	11	33025796	33025891	-	18918.5	10909.4	0.591296	53.2935	202.658	164.916	0.530658
Y_RNA.79-201	Y_RNA	2	233693363	233693461	+	16266.9	11415.5	1.18259	21.6055	450.134	927.911	1.59197
SNORD99-201	snoRNA	1	28905261	28905334	-	25018.5	3661.58	0	0	4.87158	30.2693	0
Y_RNA.559-201	Y_RNA	18	28962280	28962393	+	12049	6300.08	1.77389	4463.69	960.676	2307.77	2145.98
Y_RNA.125-201	Y_RNA	9	34194810	34194905	-	17888.1	9541.66	0	203.092	177.326	134.646	2.12263
Y_RNA.257-201	Y_RNA	11	3685045	3685141	-	17668.2	9832.43	0	37.4495	157.839	141.953	2.12263
Y_RNA.196-201	Y_RNA	10	99180952	99181064	-	11389.6	6192.38	0.591296	4411.84	1000.62	2292.12	2102.47
SNORD104-201	snoRNA	17	62223443	62223512	+	20663.3	6343.15	1.18259	72.0183	83.7912	106.464	0.530658
SNORD100-201	snoRNA	6	133137941	133138016	+	22009.7	4673.9	0	76.3394	138.353	97.0706	0.530658
Y_RNA.40-201	Y_RNA	14	74373019	74373130	-	10826.3	6213.92	0	4205.87	1034.72	2271.24	2161.37
SNORD88C-201	snoRNA	19	51305585	51305675	-	23177.5	3306.19	0	0	0	1.04377	0
Y_RNA.7-201	Y_RNA	15	26063130	26063217	+	18025.4	6407.77	3.54778	21.6055	608.948	1376.73	3.71461
SNORD3A-201	snoRNA	17	19091329	19091544	+	14068.6	11394	0	7.20183	25.3322	162.828	0.530658
tRNA13-ValCAC	tRNA	19	4724647	4724719	-	10702.6	13687.9	4.13907	146.917	212.401	324.612	6.3679
RNU5E-1-201	snRNA	1	11968209	11968328	+	20251.1	4221.59	0	0	28.2552	61.5824	0
tRNA91-PseudoCCC	tRNA	1	149680210	149680280	-	12158.9	11146.3	2.36518	299.596	248.451	593.905	10.0825
Y_RNA.637-201	Y_RNA	12	96011465	96011562	+	12777.2	10338.6	0.591296	628	204.606	340.269	13.7971
SNORD78-201	snoRNA	1	173834760	173834824	-	16692.8	7366.24	1.18259	0	0	5.21885	0
Y_RNA.601-201	Y_RNA	15	69698780	69698891	+	10812.5	8561.64	0.591296	3010.36	634.28	818.315	212.263
Y_RNA.312-201	Y_RNA	12	49321722	49321816	-	11430.8	10252.4	0	1178.22	498.85	488.484	71.6389
SNORD18C-201	snoRNA	15	66793588	66793656	-	15621.1	8023.18	0	1.44037	0	0	0
Y_RNA.16-201	Y_RNA	14	39456485	39456587	+	11609.4	8733.95	0.591296	1806.22	542.694	618.955	144.87
Y_RNA.324-201	Y_RNA	3	125235823	125235930	+	12213.9	8960.11	1.18259	632.321	296.192	598.08	26.0023
Y_RNA.360-201	Y_RNA	1	160295894	160296006	-	14728.1	7743.17	1.18259	23.0459	32.1524	87.6766	4.77592
RNU2-2-201	snRNA	11	62609091	62609281	-	12282.6	9595.5	98.7465	276.55	142.25	101.246	28.6555
SNORD102-201	snoRNA	13	27829201	27829272	+	20278.6	1906.18	2.95648	0	48.7158	25.0505	0.530658
Y_RNA.490-201	Y_RNA	11	93560788	93560900	+	9026.46	5180.06	0	3566.35	856.424	1833.9	1788.85
Y_RNA.766-201	Y_RNA	1	240504685	240504777	+	11485.7	8906.26	0.591296	564.623	244.553	390.37	16.9811
tRNA38-AspGTC	tRNA	17	8125556	8125627	-	7886.13	11706.3	0.591296	777.798	432.596	689.932	32.9008
tRNA17-ValTAC	tRNA	11	59318102	59318174	-	3118.73	4124.67	1.18259	11877.3	531.977	1391.34	314.68
RNU1-11P-201	snRNA	6	13214288	13214451	+	11197.2	9972.43	0	43.211	12.6661	39.6632	2.12263
Y_RNA.477-201	Y_RNA	14	64088478	64088589	+	10496.5	9369.35	0	685.614	279.629	414.376	14.8584
SNORA21-201	snoRNA	17	37009116	37009247	-	13189.3	8066.25	0	0	0.974316	1.04377	0
Y_RNA.622-201	Y_RNA	10	126503527	126503631	-	10441.6	8637.03	0.591296	1153.73	388.752	514.578	63.679
tRNA4-ValTAC	tRNA	X	18693029	18693101	-	3173.69	3909.28	1.77389	11946.4	449.16	1392.39	315.211
SNORD64-201	snoRNA	15	25230247	25230313	+	18410.1	2767.73	0.591296	0	0.974316	0	0
Y_RNA.549-201	Y_RNA	2	85661630	85661742	+	12488.7	7721.63	1.18259	315.44	162.711	337.138	111.969
Y_RNA.234-201	Y_RNA	15	64403657	64403768	-	10661.4	8873.96	0.591296	489.724	203.632	363.232	15.9197
Y_RNA.502-201	Y_RNA	4	159985449	159985550	-	10908.7	8367.8	0.591296	511.33	205.581	362.188	11.1438
Y_RNA.479-201	Y_RNA	10	38283791	38283903	+	10620.2	8507.8	0.591296	478.202	208.504	372.626	7.95987
Y_RNA.756-201	Y_RNA	15	45339301	45339413	-	10579	8357.03	0.591296	517.091	216.298	364.276	12.7358
Y_RNA.623-201	Y_RNA	4	186631027	186631121	-	10427.8	8292.41	2.36518	521.412	189.992	373.669	12.7358
Y_RNA.630-201	Y_RNA	15	101178568	101178662	+	10936.2	7710.86	0	498.367	207.529	352.794	14.3278
Y_RNA.714-201	Y_RNA	15	45135810	45135922	+	10441.6	8195.49	0.591296	534.376	186.094	346.531	14.3278
Y_RNA.540-201	Y_RNA	2	148229701	148229811	-	10098.1	8303.18	0.591296	491.165	197.786	369.494	13.7971
Y_RNA.483-201	Y_RNA	12	131391383	131391494	+	10249.2	7958.56	0.591296	555.981	230.913	393.501	12.7358
Y_RNA.508-201	Y_RNA	6	99973973	99974081	+	10221.7	7872.4	0	561.743	208.504	365.319	12.7358
Y_RNA.289-201	Y_RNA	14	68084019	68084132	-	9988.18	8044.71	1.18259	540.137	219.221	349.663	12.2051
SNORD3C-201	snoRNA	17	19093343	19093558	-	10249.2	8637.03	0.591296	7.20183	18.512	153.434	0.530658
tRNA17-PseudoTTC	tRNA	2	204229131	204229201	-	9205.07	8841.65	1.77389	318.321	167.582	271.38	18.0424
tRNA144-AspGTC	tRNA	6	27551236	27551307	-	7350.31	9250.88	0	930.476	348.805	682.625	27.5942
Y_RNA.144-201	Y_RNA	X	117048207	117048308	-	6718.32	4663.13	1.18259	293.835	2057.76	4667.74	11.1438
SNORD41-201	snoRNA	19	12817263	12817332	-	15030.4	3327.73	0.591296	0	5.8459	19.8316	1.06132
RNU7-1-201	snRNA	12	7052979	7053041	+	12914.6	5395.45	0	0	3.89726	51.1447	0
SNORD3B-1-201	snoRNA	17	18965225	18965440	+	9960.71	7764.71	0	10.0826	40.9213	147.171	1.06132
Y_RNA.666-201	Y_RNA	2	171639677	171639781	+	9301.24	7237.01	0.591296	507.009	248.451	373.669	20.6957
Y_RNA.3-201	Y_RNA	10	34490908	34491002	-	8188.39	7527.78	0	69.1376	512.49	1357.94	9.02119
SNORD101-201	snoRNA	6	133136446	133136518	+	14700.6	2746.19	1.77389	8.6422	57.4846	40.707	1.59197
Y_RNA.44-201	Y_RNA	22	41461558	41461650	-	7212.93	7097.01	1.18259	550.22	565.103	1841.21	116.745
tRNA12-AspGTC	tRNA	12	125411891	125411962	-	6402.33	9358.58	1.77389	715.862	192.915	311.043	25.4716
tRNA78-AspGTC	tRNA	1	161418033	161418104	-	6100.07	9606.27	0	774.917	202.658	296.431	23.349
SNORD3B-2-201	snoRNA	17	18967234	18967449	-	9397.41	7387.78	0	8.6422	25.3322	142.996	0.530658
tRNA72-AspGTC	tRNA	1	161432824	161432895	-	6168.77	9477.04	0	787.88	175.377	279.73	18.573
tRNA75-AspGTC	tRNA	1	161425414	161425485	-	5976.42	9595.5	1.18259	774.917	175.377	298.518	18.573
tRNA69-AspGTC	tRNA	1	161440205	161440276	-	6209.99	9326.27	1.18259	759.073	202.658	302.693	20.165
tRNA10-AspGTC	tRNA	12	125424193	125424264	-	5990.16	9563.19	0.591296	772.036	192.915	279.73	15.9197
tRNA81-AspGTC	tRNA	1	161410615	161410686	-	6113.81	9380.12	2.36518	769.155	185.12	284.949	18.0424
tRNA5-AspGTC	tRNA	12	98897281	98897352	+	5962.69	8733.95	1.18259	1120.6	323.473	479.09	54.6578
SNORD47-201	snoRNA	1	173833507	173833583	-	12845.9	3704.66	0.591296	0	52.6131	5.21885	0
tRNA10-LysCTT	tRNA	16	3241501	3241573	+	7130.49	7990.87	2.95648	158.44	442.339	823.534	3.71461
Y_RNA.224-201	Y_RNA	4	79553427	79553539	-	11485.7	4253.9	0.591296	345.688	140.302	221.279	71.1082
SNORD126-201	snoRNA	14	20794609	20794685	-	15387.6	1076.94	0	0	1.94863	2.08754	0
Y_RNA.493-201	Y_RNA	19	40848236	40848348	+	8998.98	5944.69	0	664.009	197.786	430.033	227.122
RNU12-201	snRNA	22	43011250	43011399	+	7927.35	6537	18.3302	483.963	257.219	376.801	223.407
tRNA2-LysCTT	tRNA	15	79152904	79152976	+	6182.51	7689.33	0	557.422	502.747	814.14	21.2263
Y_RNA.337-201	Y_RNA	1	115270341	115270445	+	9466.11	5869.3	0.591296	133.954	102.303	88.7204	13.2665
SCARNA12-201	snoRNA	12	7076500	7076769	-	12777.2	2875.42	0	0	0	0	0
Y_RNA.796-201	Y_RNA	2	201727875	201727970	-	7061.8	6806.24	1.77389	17.2844	475.466	1238.95	5.83724
SNORD3D-201	snoRNA	17	19015734	19015949	-	9136.37	6300.08	0	0	30.2038	127.34	0
tRNA13-LysCTT	tRNA	14	58706613	58706685	-	5907.73	7646.25	2.36518	518.532	479.363	818.315	18.0424
SNORD37-201	snoRNA	19	3982505	3982570	-	13216.8	1809.25	0	0	0.974316	24.0067	0
SNORD42A-201	snoRNA	17	27050447	27050510	+	11554.4	3144.65	0	0	0	27.138	0
U2.12-201	snRNA	10	103124602	103124792	-	8463.17	5632.38	5.91296	72.0183	45.7929	90.8079	8.49053
Y_RNA.384-201	Y_RNA	7	6252269	6252371	-	4520.1	2336.95	0.591296	2455.82	1167.23	3055.11	682.957
SNORD60-201	snoRNA	16	2205024	2205106	-	11526.9	2660.03	0	0	2.92295	6.26262	0
Y_RNA.118-201	Y_RNA	11	47748446	47748544	-	5440.61	3123.12	0	133.954	1621.26	3840.03	11.1438
Y_RNA.318-201	Y_RNA	9	117377735	117377848	-	8270.82	5406.22	1.77389	198.771	129.584	153.434	5.83724
Y_RNA.679-201	Y_RNA	17	38547484	38547590	-	7872.39	5212.37	1.18259	292.394	217.272	251.548	40.33
U2.38-201	snRNA	6	89773219	89773409	-	6333.64	5223.14	0.591296	671.211	303.987	1170.07	149.646
Y_RNA.139-201	Y_RNA	9	114931566	114931677	+	9205.07	3995.43	0	296.715	108.149	158.653	48.8206
Y_RNA.81-201	Y_RNA	17	67982127	67982235	+	8600.56	4856.98	0	113.789	64.3049	63.6699	3.18395
Y_RNA.523-201	Y_RNA	2	9755396	9755502	+	5523.04	3607.74	0	3083.82	654.74	642.962	169.811
Y_RNA.633-201	Y_RNA	14	23321825	23321937	-	8737.94	4663.13	0	112.349	57.4846	55.3198	4.24527
SNORD15A-201	snoRNA	11	75111435	75111582	+	11114.8	2498.49	0	1.44037	0	0	0.530658
Y_RNA.100-201	Y_RNA	6	38533726	38533831	+	8257.08	5104.68	0	97.9449	45.7929	61.5824	1.59197
Y_RNA.325-201	Y_RNA	14	51720651	51720741	-	9493.58	3726.2	0	10.0826	28.2552	10.4377	0.530658
Y_RNA.206-201	Y_RNA	5	72395900	72396009	+	8421.95	4447.75	0	204.532	84.7655	90.8079	4.77592
Y_RNA.133-201	Y_RNA	11	3686394	3686489	-	8449.43	4576.98	0	12.9633	124.712	35.4882	0
Y_RNA.413-201	Y_RNA	10	128609376	128609472	+	4794.88	3133.88	2.36518	89.3027	1602.75	3473.66	11.1438
SNORD52-201	snoRNA	6	31804853	31804919	+	10496.5	2552.34	0	1.44037	0.974316	6.26262	0.530658
SNORD12C-201	snoRNA	20	47895477	47895565	+	10001.9	2789.27	0	0	0	0	0
Y_RNA.130-201	Y_RNA	1	44619057	44619152	-	5399.39	5556.99	1.18259	15.844	366.343	944.611	1.06132
SNORD45C-201	snoRNA	1	76252757	76252835	+	10867.5	1120.01	0	161.321	106.2	29.2255	0
Y_RNA.179-201	Y_RNA	15	50514085	50514193	+	6965.63	3909.28	0	610.715	147.122	344.444	237.204
Y_RNA.565-201	Y_RNA	10	36914943	36915066	-	7267.88	4587.75	0	99.3853	74.048	72.0201	1.59197
SNORD73A-201	snoRNA	4	152024979	152025043	+	7693.79	4350.82	0	0	0	0	0
SNORD1B-201	snoRNA	17	74557191	74557274	+	9273.76	2487.72	1.18259	1.44037	21.435	36.5319	1.06132
tRNA13-GlyCCC	tRNA	17	19764175	19764245	+	6127.55	4996.98	0	112.349	126.661	277.643	4.24527
U1.90-201	snRNA	1	149514090	149514256	-	6855.71	4620.06	0.591296	36.0091	9.74316	35.4882	1.06132
SNORD116-8-201	snoRNA	15	25315579	25315673	+	9150.11	2401.57	0	1.44037	0.974316	1.04377	0
Y_RNA.474-201	Y_RNA	5	17117685	17117795	-	6704.59	4350.82	0.591296	106.587	75.9967	85.5891	4.77592
Y_RNA.340-201	Y_RNA	7	43136331	43136443	+	6759.54	4189.28	0.591296	87.8623	65.2792	85.5891	2.65329
U1.74-201	snRNA	X	118557705	118557868	+	5962.69	4986.22	0	14.4037	1.94863	4.17508	1.06132
SNORD61-201	snoRNA	X	135961358	135961430	-	8545.6	2218.49	0	61.9357	19.4863	51.1447	20.6957
tRNA2-LeuTAG	tRNA	14	21093529	21093610	+	4739.92	5944.69	0.591296	1.44037	37.024	115.858	1.59197
SNORD33-201	snoRNA	19	49993872	49993956	+	7501.44	2487.72	0	17.2844	74.048	519.797	0
SNORD76-201	snoRNA	1	173835772	173835853	-	8284.56	2196.95	0	2.88073	0.974316	0	0
RNU5B-1-201	snRNA	15	65597015	65597130	+	7707.53	2606.19	0	24.4862	13.6404	35.4882	0
Y_RNA.242-201	Y_RNA	3	101380904	101381008	-	6594.67	3661.58	0	28.8073	32.1524	16.7003	0.530658
Y_RNA.428-201	Y_RNA	1	156453890	156454002	-	6690.85	3413.89	0	120.991	51.6388	24.0067	0
Y_RNA.734-201	Y_RNA	3	43513969	43514088	+	6141.29	3995.43	0.591296	54.7339	37.9983	38.6195	2.65329
Y_RNA.507-201	Y_RNA	4	1685147	1685256	-	6223.72	3844.66	0	20.1651	37.9983	66.8012	0.530658
SNORD51-201	snoRNA	2	207026602	207026681	+	6883.19	3263.12	0	11.5229	0.974316	0	0
Y_RNA.49-201	Y_RNA	11	2393868	2393980	+	5193.31	3413.89	0	649.605	142.25	367.407	226.06
SNORA71D-201	snoRNA	20	37062508	37062641	-	4575.06	5352.37	0	0	10.7175	0	0
U2.7-201	snRNA	9	89037853	89038043	-	4492.62	5061.6	3.54778	18.7248	85.7398	108.552	5.30658
SNORD83B-201	snoRNA	22	39709824	39709916	-	6045.12	3640.04	0.591296	0	22.4093	0	0
Y_RNA.88-201	Y_RNA	11	93452769	93452881	+	5990.16	3521.58	0	23.0459	33.1267	79.3265	1.06132
SNORD109A-201	snoRNA	15	25287121	25287187	+	8064.74	1443.09	0	0	0	0	0
SNORD107-201	snoRNA	15	25227141	25227215	+	7556.4	1938.49	0	0	0	0	0
SNORD59A-201	snoRNA	12	57038811	57038885	-	7638.83	1658.48	0	27.367	15.5891	19.8316	0
SNORD83A-201	snoRNA	22	39711218	39711312	-	6223.72	3101.58	1.18259	0	3.89726	1.04377	0.530658
Y_RNA.54-201	Y_RNA	3	47973298	47973404	-	6127.55	2681.57	0	201.651	68.2021	156.565	48.8206
SNORD109B-201	snoRNA	15	25523490	25523556	+	7803.7	1389.25	0	0	0	0	0
Y_RNA.604-201	Y_RNA	5	108227138	108227247	+	5509.3	3392.35	0.591296	15.844	49.6901	67.845	3.18395
Y_RNA.553-201	Y_RNA	1	11059919	11060002	-	5385.65	3381.58	0	17.2844	38.9726	69.9326	1.59197
Y_RNA.163-201	Y_RNA	X	111904885	111904996	+	5413.13	3338.5	0	23.0459	39.947	66.8012	2.12263
Y_RNA.161-201	Y_RNA	12	51137351	51137467	+	5715.38	2864.65	0	20.1651	33.1267	67.845	0.530658
SNORD5-201	snoRNA	11	93466394	93466466	-	6017.64	2649.26	0	0	2.92295	4.17508	0
tRNA62-LysTTT	tRNA	1	204476158	204476230	-	3146.21	3780.05	2.36518	315.44	516.388	819.359	24.9409
SNORD34-201	snoRNA	19	49994161	49994231	+	6800.76	1798.48	0	0	2.92295	0	0
Y_RNA.274-201	Y_RNA	10	94470256	94470365	-	5193.31	2789.27	0.591296	293.835	62.3562	45.9259	2.12263
Y_RNA.20-201	Y_RNA	6	100090113	100090223	-	5083.4	3155.42	0	7.20183	38.9726	69.9326	0.530658
tRNA14-LysTTT	tRNA	11	59327808	59327880	-	3022.56	3747.74	3.54778	265.027	471.569	801.615	23.8796
SNORA73B-201	snoRNA	1	28835071	28835274	+	5413.13	2907.73	0	0	0	0	0
U2.23-201	snRNA	3	127793916	127794092	-	3036.3	2929.27	0	570.385	288.398	1203.47	156.014
SCARNA7-201	snoRNA	3	160232695	160233024	-	6800.76	1346.17	0	0	0	14.6128	0
tRNA106-HisGTG	tRNA	1	149155828	149155899	-	1758.58	2476.95	1.18259	3550.5	56.5103	117.946	178.832
tRNA34-GlyCCC	tRNA	16	686736	686806	-	3613.33	3176.96	1.18259	972.247	117.892	106.464	72.7002
SNORD57.1-201	snoRNA	20	2637585	2637656	+	6457.29	1496.94	0	1.44037	31.1781	29.2255	0.530658
SNORD19.1-201	snoRNA	3	52725394	52725469	+	6251.2	1690.79	0	0	8.76884	3.13131	1.06132
SNORD18B-201	snoRNA	15	66794358	66794429	-	5564.26	2347.72	0	0	0	1.04377	0
Y_RNA.121-201	Y_RNA	2	176041227	176041318	-	3503.42	3456.97	0.591296	5.76146	259.168	634.612	1.06132
RNU5A-1-201	snRNA	15	65588389	65588504	+	5591.73	2175.41	0	20.1651	34.1011	36.5319	0
tRNA131-GlyCCC	tRNA	1	17004766	17004836	-	3956.8	3510.81	0.591296	108.027	72.0994	152.39	1.59197
SNORD116-29-201	snoRNA	15	25351668	25351750	+	5591.73	1916.95	0	0	0	0	0
Y_RNA.485-201	Y_RNA	X	117703368	117703478	-	4039.24	2455.41	0	439.312	101.329	252.592	193.69
SNORD110-201	snoRNA	20	2634858	2634932	+	6553.46	764.625	0	0	4.87158	2.08754	0
tRNA40-ValTAC	tRNA	6	27258405	27258477	+	2527.96	4501.59	1.77389	122.431	38.9726	85.5891	3.71461
tRNA16-ValTAC	tRNA	11	59318460	59318532	-	2294.4	3295.43	3.54778	1171.02	88.6628	347.575	24.9409
SNORA61-201	snoRNA	1	28906276	28906405	-	4877.31	2196.95	0.591296	0	69.1764	0	0
tRNA27-GlyCCC	tRNA	2	70476123	70476193	-	3448.47	2466.18	0.591296	894.467	89.6371	108.552	88.6199
RNU2-6P-201	snRNA	13	46948536	46948725	-	3036.3	2433.88	3.54778	364.413	186.094	986.362	76.9454
SNORD105B-201	snoRNA	19	10220433	10220511	+	6100.07	969.243	0	0	2.92295	1.04377	0
SNORD27-201	snoRNA	11	62622484	62622555	-	5770.34	980.012	0	0	3.89726	1.04377	0
SNORA64-201	snoRNA	16	2012974	2013107	-	4822.36	1830.79	1.77389	1.44037	52.6131	11.4815	0
tRNA6-ValTAC	tRNA	10	5895674	5895746	-	3791.94	2369.26	0.591296	401.862	17.5377	107.508	1.59197
SNORA62.4-201	snoRNA	3	39452545	39452697	+	3764.46	2896.96	0	0	0	0	0
tRNA54-LysTTT	tRNA	1	204475655	204475727	+	2459.26	2918.5	1.77389	226.137	393.624	585.555	11.6745
tRNA5-LysTTT	tRNA	11	59323902	59323974	+	2294.4	3047.73	2.95648	185.807	393.624	603.299	9.55185
Y_RNA.605-201	Y_RNA	X	53353767	53353879	+	3819.42	2003.1	0	308.238	72.0994	161.784	105.601
tRNA43-GlyGCC	tRNA	1	161450356	161450426	+	2280.66	3769.28	0	138.275	57.4846	126.296	7.42922
Y_RNA.30-201	Y_RNA	X	16930338	16930440	-	2679.09	1260.02	1.18259	31.6881	835.963	1547.91	0.530658
Y_RNA.13-201	Y_RNA	12	88824219	88824327	+	2843.95	2121.56	0	653.926	113.021	299.562	323.171
SNORD28-201	snoRNA	11	62622093	62622167	-	3819.42	2423.11	0	0	0	0	0
SNORD45A-201	snoRNA	1	76253574	76253657	+	4932.27	1216.94	0.591296	1.44037	4.87158	32.3569	0
tRNA37-ValAAC	tRNA	6	27203288	27203360	+	1676.15	2961.57	0	1313.61	42.8699	93.9392	99.2331
U2.6-201	snRNA	14	96850961	96851152	+	2019.62	1766.18	1.77389	602.073	293.269	1232.69	171.933
Y_RNA.571-201	Y_RNA	6	149952573	149952685	+	3118.73	2143.1	0	331.284	83.7912	203.535	147.523
tRNA76-LysTTT	tRNA	6	28918806	28918878	+	2555.44	2293.87	2.95648	208.853	345.882	606.43	12.7358
tRNA2-LysTTT	tRNA	17	8022473	8022545	+	2170.75	2713.88	1.77389	191.569	352.702	580.336	10.6132
U2.22-201	snRNA	5	157403774	157403964	-	2129.53	1604.64	4.73037	599.192	284.5	1189.9	151.238
SNORD17-201	snoRNA	20	17943353	17943589	-	4794.88	1098.48	0	0	7.79453	6.26262	0
SNORD116-6-201	snoRNA	15	25310173	25310268	+	4327.76	1572.33	0	0	0	2.08754	0
Y_RNA.41-201	Y_RNA	3	48330077	48330184	+	3585.85	1938.49	0	133.954	41.8956	91.8517	49.3512
SNORD16-201	snoRNA	15	66795150	66795248	-	5303.22	506.16	0.591296	7.20183	2.92295	0	0
SNORD87-201	snoRNA	8	67834702	67834790	-	4259.06	1507.71	0	0	0.974316	1.04377	0
SNORD80-201	snoRNA	1	173833965	173834046	-	4849.83	829.241	4.73037	2.88073	13.6404	15.6565	0
Y_RNA.764-201	Y_RNA	1	8388127	8388239	+	3201.17	1496.94	0.591296	423.468	85.7398	204.579	167.157
SNORD53_SNORD92.1-201	snoRNA	2	29150849	29150926	+	4753.66	786.164	0	4.3211	8.76884	4.17508	0
SNORD116-23-201	snoRNA	15	25336933	25337024	+	4217.84	1324.63	0	0	1.94863	1.04377	0
SNORA45-201	snoRNA	11	8706986	8707116	+	3668.29	1776.94	0	1.44037	3.89726	0	0
Y_RNA.253-201	Y_RNA	7	7142204	7142312	-	2830.21	1981.56	0.591296	277.991	63.3305	175.353	103.478
RNU2-4P-201	snRNA	17	41464594	41464785	-	3311.08	1723.1	87.5118	148.358	27.2808	96.0268	12.7358
Y_RNA.188-201	Y_RNA	17	75438191	75438295	+	2761.52	1550.79	1.18259	463.798	115.944	240.067	167.688
SNORD46-201	snoRNA	1	45242162	45242265	+	4135.41	1120.01	0	17.2844	0.974316	22.9629	0
tRNA3-ProTGG	tRNA	14	21101165	21101236	+	1676.15	3338.5	0.591296	141.156	35.0754	62.6262	0
SNORD66-201	snoRNA	3	184043484	184043559	+	4094.19	1001.55	0.591296	0	33.1267	60.5386	0
SNORD118-201	snoRNA	17	8076772	8076905	-	3929.33	1227.71	0.591296	4.3211	0	0	0.530658
uc022cjg.1	piRNA	Y	10037846	10037870	+	2637.87	2347.72	0	28.8073	31.1781	24.0067	1.59197
SNORD68-201	snoRNA	16	89627842	89627925	+	3888.11	1012.32	0	0	17.5377	32.3569	0
SNORD13-201	snoRNA	8	33370993	33371096	+	4259.06	613.854	0	0	32.1524	1.04377	0
SNORD38B-201	snoRNA	1	45244062	45244128	+	2995.08	1820.02	0	0	2.92295	1.04377	0
Y_RNA.265-201	Y_RNA	3	176838479	176838588	-	2473	1561.56	0	314	72.0994	217.104	100.825
SNORD116-2-201	snoRNA	15	25299357	25299451	+	3420.99	1206.17	0	0	0	1.04377	0
SNORD48-201	snoRNA	6	31803040	31803103	+	3475.94	1120.01	0	0	15.5891	0	0
Y_RNA.266-201	Y_RNA	14	90643566	90643674	+	2582.91	1518.48	0	178.605	47.7415	144.04	109.316
SNORD22-201	snoRNA	11	62620382	62620507	-	3077.51	1475.4	0	0	3.89726	0	0
SNORD14C-201	snoRNA	11	122930043	122930130	-	3640.81	786.164	0.591296	5.76146	9.74316	4.17508	0
SNORD19B-201	snoRNA	3	52724760	52724843	+	2830.21	1572.33	0	0	0	15.6565	0
SCARNA4-201	snoRNA	1	155895749	155895877	-	3132.47	1260.02	0	0	0	0	0
Y_RNA.306-201	Y_RNA	3	45944679	45944790	+	1868.49	958.473	0	584.789	188.043	501.009	246.756
Y_RNA.353-201	Y_RNA	1	155092966	155093074	+	2445.53	1270.78	0	283.752	73.0737	165.959	104.54
SNORD111B-201	snoRNA	16	70563412	70563491	+	3008.82	1303.09	0	4.3211	0	1.04377	0
tRNA3-PseudoCAC	tRNA	20	43951001	43951073	+	1744.84	2433.88	0	0	32.1524	58.4511	0
RNU2-7P-201	snRNA	13	21186300	21186477	+	1057.9	947.704	1.77389	591.99	291.321	1179.46	176.709
SNORD96A-201	snoRNA	5	180668814	180668892	-	3008.82	1130.78	0	0	0	1.04377	0
Y_RNA.791-201	Y_RNA	5	10337389	10337498	+	2184.49	1507.71	0	155.56	40.9213	131.515	67.3936
SNORD14D-201	snoRNA	11	122929617	122929703	-	3393.51	667.701	0	0	15.5891	0	0
U2.14-201	snRNA	X	91053092	91053282	+	1483.8	1852.33	1.77389	123.871	121.79	431.077	31.3088
tRNA13-AlaTGC	tRNA	12	125406301	125406372	-	934.246	1260.02	355.96	901.669	39.947	77.2389	460.611
U2.59-201	snRNA	Y	4887117	4887307	+	1607.45	1669.25	0	161.321	105.226	449.865	25.4716
SNORA74A-201	snoRNA	5	138614470	138614667	+	2431.79	1572.33	0	1.44037	0	0	0
SNORD89-201	snoRNA	2	101889398	101889511	-	2734.04	1098.48	0	0	18.512	148.215	0
SNORD116-16-201	snoRNA	15	25327915	25328006	+	3420.99	560.007	0	0	0	0	0
SNORD116-1-201	snoRNA	15	25296624	25296718	+	3050.04	915.396	0	2.88073	0	0	0
SNORD1C-201	snoRNA	17	74554873	74554950	+	2995.08	969.243	0	0	0	1.04377	0
SNORD127-201	snoRNA	14	45580086	45580171	+	3050.04	893.857	0.591296	0	0.974316	10.4377	0
SNORD36B-201	snoRNA	9	136216950	136217023	+	2843.95	1076.94	0	0	0.974316	1.04377	0
SNORD116-21-201	snoRNA	15	25333951	25334042	+	3132.47	775.394	0	2.88073	0	2.08754	0
SNORD114-1-201	snoRNA	14	101416170	101416241	+	3654.55	183.079	0	0	22.4093	31.3131	0
SNORD35A-201	snoRNA	19	49994432	49994517	+	3104.99	753.855	0	10.0826	0	0	0
SNORD116-19-201	snoRNA	15	25331674	25331765	+	3091.25	764.625	0	0	0	1.04377	0
SNORD116-3-201	snoRNA	15	25302007	25302101	+	3077.51	764.625	0	0	0	0	0
tRNA119-AlaCGC	tRNA	6	28641613	28641684	-	947.985	1109.24	362.465	846.935	49.6901	57.4073	466.449
SNORD10-201	snoRNA	17	7480129	7480270	+	2747.78	1044.63	0.591296	0	0	22.9629	0
SNORD116-9-201	snoRNA	15	25318254	25318348	+	3036.3	775.394	0	0	0	0	0
tRNA137-Pseudo???	tRNA	1	7990339	7990408	-	1291.46	1970.79	0.591296	36.0091	224.093	231.717	0.530658
SCARNA6-201	snoRNA	2	234197322	234197586	+	3448.47	258.465	0	0	0	0	0
SNORD116-22-201	snoRNA	15	25335070	25335161	+	3118.73	581.546	0	0	0	1.04377	0
tRNA120-AlaAGC	tRNA	6	28626014	28626085	-	769.379	1152.32	368.377	833.972	30.2038	57.4073	462.734
SNORA58.2-201	snoRNA	1	154232203	154232338	+	2335.61	1324.63	0	0	0	0	0
Y_RNA.53-201	Y_RNA	12	128103881	128103992	-	1703.62	883.088	12.4172	466.679	97.4316	265.117	191.037
tRNA27-LeuTAG	tRNA	16	22207032	22207113	-	1827.27	1701.56	4.73037	4.3211	12.6661	25.0505	6.89856
SNORD65-201	snoRNA	17	16344540	16344612	+	3077.51	495.391	0	0	1.94863	0	0
Y_RNA.394-201	Y_RNA	19	11519448	11519556	+	2074.57	1281.55	0	37.4495	45.7929	113.771	2.12263
SNORD113-8-201	snoRNA	14	101409788	101409861	+	3063.78	323.081	0	0	115.944	36.5319	0.530658
SNORD114-9-201	snoRNA	14	101432366	101432437	+	3008.82	387.697	0	0	53.5874	26.0942	0
Y_RNA.532-201	Y_RNA	6	88535891	88536003	-	2047.1	980.012	0	205.972	38.9726	121.077	70.5775
tRNA13-AlaCGC	tRNA	2	157257281	157257352	+	920.507	1120.01	218.78	717.302	38.9726	79.3265	351.826
Y_RNA.563-201	Y_RNA	8	38601538	38601649	+	1758.58	1227.71	0.591296	204.532	45.7929	118.99	80.1294
SNORD113-7-201	snoRNA	14	101407463	101407539	+	3242.38	161.54	0	0	31.1781	0	0
SNORD116-25-201	snoRNA	15	25342810	25342901	+	2953.86	441.544	0	0	0	0	0
SNORD62B-201	snoRNA	9	134365873	134365958	+	2830.21	516.929	0	20.1651	21.435	1.04377	0
SNORA71A-201	snoRNA	20	37055952	37056085	-	2445.53	926.165	0	0	1.94863	0	0
SNORD62A-201	snoRNA	9	134361052	134361137	+	2843.95	463.083	0	31.6881	21.435	0	0
SNORD116-17-201	snoRNA	15	25328735	25328826	+	2679.09	667.701	0	0	0	1.04377	0
SNORD114-22-201	snoRNA	14	101449263	101449334	+	2761.52	323.081	1.18259	2.88073	47.7415	159.697	0.530658
SNORD116-15-201	snoRNA	15	25326434	25326525	+	2747.78	538.468	0	0	0	5.21885	0
Y_RNA.359-201	Y_RNA	7	138100225	138100319	+	1552.5	1432.33	0	4.3211	86.7141	209.798	0
SNORD88A-201	snoRNA	19	51302699	51302789	-	2651.61	624.623	0	0	0	0	0
SCARNA5-201	snoRNA	2	234184373	234184648	+	2596.65	667.701	0	0	0	0	0
SNORD24-201	snoRNA	9	136216251	136216325	+	2624.13	495.391	0	1.44037	47.7415	65.7575	0.530658
SNORD105-201	snoRNA	19	10218327	10218411	+	2294.4	915.396	0	0	17.5377	0	0
SNORD32A-201	snoRNA	19	49993222	49993305	+	2706.56	484.621	0	0	5.8459	4.17508	0
tRNA8-AlaTGC	tRNA	12	125424512	125424583	+	783.118	958.473	209.319	759.073	31.1781	48.0134	366.685
U2.61-201	snRNA	20	18246334	18246523	-	2157.01	969.243	0	0	4.87158	13.569	0.530658
SNORD42B-201	snoRNA	17	27047568	27047634	+	2500.48	603.084	1.18259	0	0	1.04377	0
tRNA10-AlaCGC	tRNA	6	26553731	26553802	+	810.595	883.088	219.962	711.541	33.1267	43.8383	326.355
SNORD116-20-201	snoRNA	15	25332809	25332900	+	2514.22	473.852	0	0	0	0	0
Y_RNA.366-201	Y_RNA	2	183887587	183887699	-	1923.45	1001.55	0	14.4037	12.6661	15.6565	0.530658
SCARNA15-201	snoRNA	15	83424697	83424823	+	1167.81	1270.78	0	341.367	30.2038	88.7204	62.087
tRNA66-AlaTGC	tRNA	6	28611222	28611293	+	714.423	743.086	214.049	802.284	44.8185	76.1952	363.501
U2.15-201	snRNA	11	64915055	64915249	+	2321.88	527.699	34.8865	34.5688	13.6404	4.17508	9.55185
SNORD116-5-201	snoRNA	15	25307480	25307574	+	2266.92	678.47	0	0	0	0	0
SNORD92-201	snoRNA	2	29136530	29136614	+	2019.62	872.318	0	0	0	11.4815	0
Y_RNA.75-201	Y_RNA	1	29208238	29208347	-	1470.06	1216.94	0.591296	60.4954	35.0754	48.0134	3.18395
tRNA8-AlaTGC	tRNA	5	180633868	180633939	+	618.251	775.394	228.832	736.027	45.7929	68.8888	355.541
SNORA44-201	snoRNA	1	28906893	28907024	-	2157.01	656.931	0	0	0	0	0
SNORD103A-201	snoRNA	1	31408535	31408620	-	2143.27	667.701	0	0	0	1.04377	0
SNORD114-3-201	snoRNA	14	101419686	101419760	+	2541.7	236.926	0	1.44037	0.974316	30.2693	0
SNORD116-7-201	snoRNA	15	25312935	25313029	+	2005.88	786.164	0	0	0	1.04377	0
Y_RNA.205-201	Y_RNA	2	20680605	20680716	+	1497.54	1173.86	0	64.8165	14.6147	37.5757	1.59197
tRNA28-ProTGG	tRNA	16	3234133	3234204	-	741.901	1583.1	5.32167	105.147	130.558	208.754	1.06132
SNORD36A-201	snoRNA	9	136217311	136217383	+	1909.71	861.549	1.18259	0	0	1.04377	0
SNORD116-14-201	snoRNA	15	25325289	25325380	+	2184.49	549.238	0	1.44037	0	2.08754	0
Y_RNA.496-201	Y_RNA	8	14190064	14190172	+	1538.76	883.088	0	148.358	35.0754	62.6262	57.3111
tRNA37-ProCGG	tRNA	17	8126151	8126222	-	796.857	1572.33	2.95648	69.1376	85.7398	131.515	2.12263
Y_RNA.316-201	Y_RNA	15	100221991	100222082	-	1415.11	926.165	0	135.394	34.1011	74.1076	54.6578
tRNA12-ProTGG	tRNA	11	75946869	75946940	-	686.945	1615.4	0.591296	54.7339	114.969	158.653	0.530658
SNORD114-23-201	snoRNA	14	101450213	101450284	+	2486.74	129.232	0	0	0	3.13131	0
SNORA7A-201	snoRNA	3	12881811	12881949	-	1937.19	635.392	0	0	0	40.707	0.530658
Y_RNA.388-201	Y_RNA	14	93863485	93863580	-	1250.24	1130.78	0	4.3211	67.2278	145.084	0
tRNA157-ValCAC	tRNA	6	27173867	27173939	-	851.812	1583.1	0	73.4587	10.7175	41.7508	1.06132
tRNA102-PseudoTTC	tRNA	1	149278785	149278857	-	1154.07	1109.24	0	8.6422	114.969	145.084	1.06132
SNORD116-26-201	snoRNA	15	25344646	25344741	+	1978.4	549.238	0	0	0	0	0
tRNA3-ProTGG	tRNA	16	3208923	3208994	+	686.945	1518.48	2.36518	83.5412	98.4059	122.121	3.18395
snoU2_19.3-201	snoRNA	11	93454708	93454787	+	1813.54	689.239	0	0	0	0	0
SNORD114-26-201	snoRNA	14	101453383	101453454	+	2321.88	150.771	0.591296	0	0.974316	5.21885	0
Y_RNA.536-201	Y_RNA	X	107920181	107920287	-	1181.55	969.243	1.77389	155.56	29.2295	86.6329	50.4125
SNORD103B-201	snoRNA	1	31421964	31422049	-	2060.84	409.236	0	0	0	1.04377	0
SNORA79.1-201	snoRNA	14	20791338	20791485	-	1579.97	883.088	0	1.44037	0	0	0
tRNA14-ProTGG	tRNA	5	180615854	180615925	-	741.901	1303.09	3.54778	73.4587	127.635	181.616	0.530658
Y_RNA.147-201	Y_RNA	12	49526636	49526730	-	1099.11	1130.78	0	2.88073	60.4076	132.559	1.06132
U1.79-201	snRNA	4	136917084	136917247	-	1305.2	1076.94	0.591296	21.6055	5.8459	7.30639	0
SNORD116-24-201	snoRNA	15	25339184	25339275	+	2033.36	376.928	0	0	0	0	0
SNORD114-14-201	snoRNA	14	101438440	101438514	+	2060.84	280.003	0	0	18.512	2.08754	0
tRNA23-ProAGG	tRNA	14	21077495	21077566	-	879.29	1184.63	0.591296	79.2201	74.048	124.209	2.65329
tRNA30-ProCGG	tRNA	6	27059521	27059592	+	796.857	1313.86	1.77389	76.3394	49.6901	101.246	1.59197
Y_RNA.783-201	Y_RNA	12	60735605	60735722	-	1236.5	743.086	0	142.596	42.8699	116.902	57.8417
SNORA18-201	snoRNA	11	93466632	93466763	-	1579.97	743.086	0	0	0	1.04377	0
SNORD49B-201	snoRNA	17	16342819	16342890	+	1799.8	516.929	0	0	4.87158	0	0
SCARNA2-201	snoRNA	1	109642815	109643234	+	1442.59	872.318	0	0	0	1.04377	0
SNORA79-201	snoRNA	14	81669039	81669178	-	1621.19	678.47	0	0	6.82021	0	0
Y_RNA.733-201	Y_RNA	10	17445507	17445619	+	1085.37	936.935	0	133.954	25.3322	74.1076	44.0446
tRNA29-ProAGG	tRNA	16	3232635	3232706	-	700.684	1335.4	0.591296	70.5779	75.9967	112.727	3.18395
tRNA133-ValCAC	tRNA	6	27696327	27696399	-	796.857	1227.71	1.18259	195.89	37.9983	22.9629	10.6132
SNORD79-201	snoRNA	1	173834486	173834570	-	1579.97	710.778	0	0	0	0	0
Y_RNA.153-201	Y_RNA	5	98272342	98272451	-	1209.02	700.009	0	162.761	37.024	99.1581	60.495
snoU2_19.4-201	snoRNA	X	20154424	20154503	-	1442.59	818.472	1.18259	0	0	0	0
tRNA6-ProCGG	tRNA	16	3222049	3222120	+	728.162	1303.09	4.13907	60.4954	60.4076	102.289	1.06132
Y_RNA.468-201	Y_RNA	X	12167245	12167357	+	1305.2	656.931	0	149.798	29.2295	68.8888	43.514
SNORD4B-201	snoRNA	17	27050700	27050771	+	1593.71	656.931	0	1.44037	0	0	0
tRNA65-ProAGG	tRNA	1	167684725	167684796	-	645.729	1313.86	2.36518	79.2201	70.1508	120.033	3.18395
Y_RNA.472-201	Y_RNA	11	33192927	33193036	-	1250.24	721.547	0	122.431	26.3065	67.845	41.3913
SNORD11-201	snoRNA	2	203157772	203157859	+	1579.97	646.162	0	0	0	0	0
tRNA6-ProTGG	tRNA	14	21152175	21152246	+	714.423	1195.4	0.591296	70.5779	89.6371	135.69	1.06132
SNORD56.6-201	snoRNA	20	2637270	2637340	+	1579.97	624.623	0	0	0	1.04377	0
tRNA8-ProTGG	tRNA	16	3238094	3238165	+	535.817	1324.63	2.36518	73.4587	94.5087	135.69	2.65329
SNORD94-201	snoRNA	2	86362993	86363129	+	1593.71	538.468	0	17.2844	0	3.13131	0
SCARNA13-201	snoRNA	14	95999692	95999966	-	989.201	1130.78	0	0	0	25.0505	0
tRNA23-ArgCCG	tRNA	17	66016013	66016085	-	989.201	904.627	0.591296	95.0642	68.2021	81.414	0
Y_RNA.781-201	Y_RNA	17	58826301	58826407	-	1099.11	926.165	0	34.5688	15.5891	35.4882	4.77592
SNORD116-18-201	snoRNA	15	25330532	25330623	+	1428.85	667.701	0	0	0	2.08754	0
SNORA10-201	snoRNA	16	2012335	2012467	-	1415.11	678.47	0	0	0	0	0
SNORD114-21-201	snoRNA	14	101448312	101448383	+	1827.27	258.465	0	0	0.974316	4.17508	1.59197
RNU1-12P-201	snRNA	1	147860642	147860803	-	1057.9	1012.32	0	12.9633	5.8459	2.08754	1.06132
SNORA50-201	snoRNA	16	58593700	58593835	-	1360.15	721.547	0	0	0	0	0
Y_RNA.91-201	Y_RNA	1	111989420	111989530	+	1057.9	721.547	0	133.954	28.2552	81.414	50.9432
tRNA22-ProAGG	tRNA	14	21081560	21081631	-	563.295	1249.25	1.77389	70.5779	68.2021	116.902	2.65329
SNORD117-201	snoRNA	6	31504151	31504226	-	1112.85	926.165	0.591296	0	0.974316	0	0
tRNA52-ProCGG	tRNA	1	167683962	167684033	+	700.684	1076.94	1.77389	76.3394	55.536	113.771	1.59197
tRNA12-ProAGG	tRNA	6	26555498	26555569	+	563.295	1227.71	2.36518	63.3761	65.2792	92.8955	1.06132
tRNA1-GlnCTG	tRNA	6	18836402	18836473	+	494.601	549.238	0.591296	793.642	51.6388	87.6766	13.7971
SNORA66-201	snoRNA	1	93306276	93306408	+	1099.11	872.318	0	0	17.5377	0	0
SCARNA3-201	snoRNA	1	175937534	175937676	-	1112.85	829.241	0	2.88073	17.5377	18.7878	5.83724
Y_RNA.112-201	Y_RNA	3	164840501	164840611	-	1044.16	775.394	0	64.8165	12.6661	44.8821	26.0023
RNU1-13P-201	snRNA	1	143673129	143673290	-	1057.9	883.088	0	7.20183	7.79453	3.13131	1.06132
U1.67-201	snRNA	6	53084059	53084222	+	906.768	1033.86	0	5.76146	4.87158	2.08754	0
tRNA3-GlnCTG	tRNA	17	8023070	8023141	+	659.467	333.85	0	774.917	56.5103	100.202	18.0424
SNORD114-17-201	snoRNA	14	101441143	101441217	+	1731.1	193.849	0	1.44037	0	1.04377	0
SNORD7-201	snoRNA	17	33900676	33900772	+	1387.63	527.699	0	0	0	11.4815	0
tRNA110-PseudoTTC	tRNA	1	147781030	147781101	-	961.723	807.702	0	2.88073	62.3562	90.8079	0.530658
U1.27-201	snRNA	17	47026723	47026882	-	1099.11	807.702	4.13907	4.3211	2.92295	4.17508	0
tRNA2-ProAGG	tRNA	7	128423504	128423575	+	645.729	1066.17	1.18259	63.3761	50.6644	86.6329	2.12263
tRNA99-GlnCTG	tRNA	6	28909378	28909449	-	563.295	301.542	0.591296	841.174	62.3562	111.683	19.6344
tRNA7-GlnCTG	tRNA	15	66161400	66161471	-	439.645	430.775	1.18259	833.972	75.0223	96.0268	20.6957
Y_RNA.668-201	Y_RNA	11	118841208	118841305	+	920.507	807.702	0	0	59.4333	103.333	1.06132
tRNA11-ProAGG	tRNA	16	3241989	3242060	+	563.295	1087.71	1.18259	43.211	47.7415	101.246	1.59197
tRNA9-ProAGG	tRNA	11	75946557	75946628	+	686.945	947.704	0.591296	59.055	56.5103	91.8517	2.12263
tRNA146-GlnCTG	tRNA	6	27515531	27515602	-	577.034	290.773	0.591296	787.88	71.1251	106.464	3.71461
tRNA9-ProAGG	tRNA	16	3239634	3239705	+	659.467	947.704	0.591296	69.1376	64.3049	89.7642	0.530658
SNORD114-12-201	snoRNA	14	101435285	101435359	+	1703.62	75.3855	0	0	16.5634	5.21885	1.06132
Y_RNA.788-201	Y_RNA	14	90117137	90117247	-	755.64	473.852	0	266.468	42.8699	134.646	106.662
tRNA49-GlnCTG	tRNA	6	27487308	27487379	+	480.862	376.928	0.591296	757.632	61.3819	81.414	17.5117
Y_RNA.190-201	Y_RNA	X	102411048	102411139	-	755.64	893.857	0	1.44037	42.8699	72.0201	0
Y_RNA.787-201	Y_RNA	11	43352811	43352906	+	920.507	700.009	0	2.88073	45.7929	84.5453	1.06132
Y_RNA.769-201	Y_RNA	1	173777627	173777760	+	1002.94	473.852	0	129.633	32.1524	73.0639	41.3913
Y_RNA.249-201	Y_RNA	6	31631065	31631178	+	947.985	743.086	0	24.4862	19.4863	11.4815	0
tRNA8-SeCTCA	tRNA	19	45981860	45981945	-	370.95	570.776	0	432.11	125.687	199.36	36.0848
Y_RNA.168-201	Y_RNA	14	100049354	100049455	+	522.078	527.699	0	18.7248	238.707	425.858	0
SNORD114-25-201	snoRNA	14	101452394	101452465	+	1483.8	183.079	0	0	0.974316	59.4949	0.530658
RNU5E-6P-201	snRNA	1	45285555	45285669	-	934.246	753.855	0	0	0	0	0
tRNA19-GlnCTG	tRNA	1	147505038	147505109	+	961.723	570.776	0	48.9724	33.1267	60.5386	1.59197
Y_RNA.670-201	Y_RNA	12	120942374	120942462	-	879.29	689.239	0.591296	0	29.2295	65.7575	0.530658
tRNA21-CysGCA	tRNA	7	149112229	149112300	-	700.684	915.396	0.591296	0	45.7929	1.04377	1.06132
SNORD67-201	snoRNA	11	46783939	46784049	-	961.723	667.701	0	17.2844	15.5891	0	0
SNORD71-201	snoRNA	16	71792305	71792390	-	1277.72	366.158	0	0	9.74316	3.13131	0.530658
SNORD111-201	snoRNA	16	70571908	70572001	+	1057.9	592.315	0	2.88073	0	1.04377	0
SNORA57-201	snoRNA	11	62432894	62433042	+	1016.68	613.854	0	1.44037	0	21.9192	0
SNORD116-27-201	snoRNA	15	25346722	25346813	+	1250.24	387.697	0	0	0	0	0
U1.88-201	snRNA	1	147994146	147994313	+	906.768	656.931	0	25.9266	3.89726	26.0942	0.530658
Y_RNA.567-201	Y_RNA	20	18094111	18094223	-	906.768	624.623	0	31.6881	17.5377	37.5757	0
U2.34-201	snRNA	X	71596829	71597019	-	577.034	710.778	0.591296	125.312	28.2552	145.084	19.6344
Y_RNA.611-201	Y_RNA	X	95956506	95956618	-	865.551	667.701	0	28.8073	12.6661	29.2255	2.65329
tRNA15-GlnCTG	tRNA	1	145963304	145963375	+	1030.42	420.005	0	51.8532	36.0497	62.6262	1.06132
Y_RNA.656-201	Y_RNA	2	138472902	138473011	+	1099.11	484.621	0	11.5229	4.87158	1.04377	0
Y_RNA.706-201	Y_RNA	4	56367762	56367875	-	810.595	721.547	0	28.8073	14.6147	17.7441	0
Y_RNA.383-201	Y_RNA	X	23800327	23800427	+	920.507	420.005	0	106.587	34.1011	73.0639	37.1461
Y_RNA.427-201	Y_RNA	X	67580917	67581029	+	714.423	355.389	0	230.459	36.0497	154.478	100.294
U2.9-201	snRNA	7	53843829	53844017	+	467.123	646.162	1.18259	133.954	66.2535	244.242	23.8796
Y_RNA.333-201	Y_RNA	10	74413923	74414034	-	769.379	592.315	0	63.3761	36.0497	62.6262	7.95987
RNU2-3P-201	snRNA	15	96289033	96289223	+	851.812	527.699	0	38.8899	12.6661	87.6766	11.1438
SNORD14E-201	snoRNA	11	122928785	122928869	-	1181.55	312.312	0	0	1.94863	24.0067	0
Y_RNA.535-201	Y_RNA	12	42848522	42848623	+	439.645	387.697	0	56.1743	225.067	408.114	0.530658
tRNA128-LysCTT	tRNA	1	55423542	55423614	-	604.512	818.472	2.36518	36.0091	26.3065	22.9629	1.06132
Y_RNA.166-201	Y_RNA	20	16651286	16651387	-	494.601	484.621	0	8.6422	166.608	356.969	0
Y_RNA.699-201	Y_RNA	X	41175741	41175842	+	439.645	473.852	0	25.9266	200.709	368.451	0
SNORD97-201	snoRNA	11	10823014	10823155	-	961.723	516.929	0	11.5229	0	5.21885	0
SNORD1A-201	snoRNA	17	74557716	74557787	+	838.073	646.162	0	0	0	0	0
SNORA3-201	snoRNA	11	8705774	8705903	+	1071.63	323.081	0	53.2935	0.974316	0	4.77592
Y_RNA.148-201	Y_RNA	6	106902703	106902804	+	494.601	215.387	0	50.4128	249.425	424.814	0
Y_RNA.52-201	Y_RNA	15	75275615	75275717	-	673.206	236.926	0	96.5045	159.788	252.592	7.42922
Y_RNA.519-201	Y_RNA	2	25231714	25231815	-	508.34	323.081	0.591296	10.0826	229.939	352.794	0
Y_RNA.421-201	Y_RNA	15	48617755	48617868	-	577.034	323.081	0	243.422	37.9983	110.64	99.7638
SNORA31-201	snoRNA	13	45911615	45911744	-	796.857	581.546	0	0	9.74316	0	0
tRNA19-LeuAAG	tRNA	5	180524474	180524555	-	645.729	710.778	0	2.88073	5.8459	13.569	0
tRNA42-LeuTAG	tRNA	17	8023632	8023713	-	604.512	743.086	0	7.20183	7.79453	9.39392	1.06132
SNORD113-9-201	snoRNA	14	101411986	101412057	+	1263.98	96.9243	0	0	7.79453	3.13131	0
tRNA93-AlaAGC	tRNA	6	58164628	58164700	-	631.99	732.317	0	0	0.974316	1.04377	0
Y_RNA.513-201	Y_RNA	9	34389941	34390049	-	714.423	452.313	0	86.422	17.5377	60.5386	29.1862
SNORA53-201	snoRNA	12	98993413	98993661	+	1140.33	193.849	0	1.44037	0	11.4815	0
tRNA3-ArgCCT	tRNA	7	139025446	139025518	+	535.817	312.312	0.591296	279.431	60.4076	147.171	0.530658
Y_RNA.790-201	Y_RNA	16	69814940	69815031	+	714.423	560.007	0	1.44037	16.5634	33.4006	0
Y_RNA.307-201	Y_RNA	4	76587305	76587397	-	659.467	581.546	0	0	24.3579	59.4949	0
Y_RNA.170-201	Y_RNA	4	158689165	158689265	-	398.428	344.62	0	14.4037	213.375	353.838	0
SNORD54-201	snoRNA	8	56986394	56986460	-	865.551	452.313	0	0	0	0	0
tRNA42-GlnCTG	tRNA	6	27263212	27263283	+	233.561	333.85	1.77389	615.036	30.2038	79.3265	3.18395
U1.95-201	snRNA	6	36607322	36607449	-	604.512	656.931	0	2.88073	1.94863	6.26262	0
U2.32-201	snRNA	1	144944672	144944750	+	838.073	409.236	2.36518	2.88073	4.87158	4.17508	1.06132
SNORD114-28-201	snoRNA	14	101455467	101455538	+	1071.63	161.54	0	0	2.92295	3.13131	0
Y_RNA.10-201	Y_RNA	19	6572967	6573068	-	522.078	355.389	0	15.844	136.404	208.754	0
SNORD70-201	snoRNA	2	203141154	203141241	+	920.507	312.312	0	0	0.974316	0	0
SNORD84-203	snoRNA	6	31508878	31508955	-	989.201	215.387	0	0	25.3322	2.08754	0
SCARNA8-201	snoRNA	9	19063654	19063784	-	714.423	516.929	0	0	0	0	0.530658
tRNA16-LeuAAG	tRNA	5	180601044	180601125	-	618.251	592.315	0	0	3.89726	16.7003	0.530658
SNORD85-201	snoRNA	1	31441011	31441083	-	975.462	236.926	0	0	0	2.08754	0
Y_RNA.698-201	Y_RNA	9	46141564	46141675	-	714.423	463.083	0	8.6422	5.8459	12.5252	0
SNORA63-201	snoRNA	3	186505089	186505220	+	879.29	312.312	0	1.44037	0	0	0
Y_RNA.673-201	Y_RNA	6	119379045	119379139	+	645.729	516.929	0	2.88073	7.79453	13.569	0.530658
SNORD15B-201	snoRNA	11	75115465	75115610	+	975.462	204.618	0	0	0.974316	0	0
SNORD53-201	snoRNA	2	29149933	29150010	+	741.901	420.005	0	2.88073	0	1.04377	0
tRNA1-LeuAAG	tRNA	14	21078291	21078372	+	590.773	527.699	0.591296	25.9266	8.76884	7.30639	1.59197
Y_RNA.149-201	Y_RNA	20	29543691	29543802	-	577.034	538.468	0	14.4037	6.82021	9.39392	0.530658
tRNA69-ThrAGT	tRNA	6	28693795	28693868	+	398.428	721.547	0	0	0.974316	16.7003	0
Y_RNA.9-201	Y_RNA	10	21770645	21770746	+	343.473	247.695	0	2.88073	178.3	363.232	0
Y_RNA.718-201	Y_RNA	9	44850221	44850332	+	714.423	387.697	0	15.844	5.8459	5.21885	0
Y_RNA.26-201	Y_RNA	18	21161980	21162085	-	480.862	506.16	0.591296	44.6513	35.0754	49.0572	2.65329
tRNA3-LeuAAG	tRNA	5	180528840	180528921	+	563.295	516.929	0	2.88073	6.82021	27.138	0
SNORD116-13-201	snoRNA	15	25324205	25324296	+	824.334	290.773	0	0	0	0	0
tRNA98-LeuAAG	tRNA	6	28911399	28911480	-	425.906	635.392	1.18259	18.7248	15.5891	11.4815	0.530658
Y_RNA.710-201	Y_RNA	9	45019792	45019903	-	604.512	452.313	0	17.2844	7.79453	12.5252	0
Y_RNA.778-201	Y_RNA	14	90052006	90052105	+	384.689	226.157	0	1.44037	181.223	299.562	0
Y_RNA.212-201	Y_RNA	11	107955640	107955741	+	439.645	215.387	0	8.6422	165.634	259.899	0
Y_RNA.527-201	Y_RNA	15	49288109	49288219	-	590.773	258.465	0	103.706	32.1524	59.4949	37.6767
U1.83-201	snRNA	1	148241465	148241628	+	714.423	355.389	1.18259	2.88073	0.974316	5.21885	0.530658
U1.84-201	snRNA	7	141427784	141427948	+	535.817	516.929	1.18259	8.6422	0.974316	8.35016	0
Y_RNA.37-201	Y_RNA	14	21147570	21147671	+	219.822	236.926	0	8.6422	207.529	393.501	0
Y_RNA.613-201	Y_RNA	5	64419196	64419301	+	673.206	366.158	0	7.20183	7.79453	7.30639	0
Y_RNA.24-201	Y_RNA	18	21036335	21036431	+	535.817	420.005	0	0	33.1267	44.8821	0
Y_RNA.280-201	Y_RNA	9	136204565	136204661	-	618.251	387.697	0	1.44037	8.76884	5.21885	0
Y_RNA.717-201	Y_RNA	9	45755239	45755350	-	535.817	452.313	0	12.9633	4.87158	9.39392	1.59197
SNORD91B-201	snoRNA	17	2232413	2232507	-	714.423	301.542	0	0	0.974316	0	0
Y_RNA.263-201	Y_RNA	3	93686770	93686864	+	686.945	290.773	0	0	13.6404	25.0505	0
Y_RNA.202-201	Y_RNA	7	91831557	91831648	-	467.123	280.003	0	21.6055	102.303	137.778	0
SNORD14A-201	snoRNA	11	17096201	17096291	-	673.206	333.85	0	0	0	0	0
SNORD116-11-201	snoRNA	15	25321076	25321167	+	796.857	193.849	0	0	0	0	0
tRNA145-SerAGA	tRNA	6	27521192	27521273	-	247.3	570.776	0	31.6881	63.3305	75.1514	2.12263
SNORA8-201	snoRNA	11	93465527	93465665	-	686.945	290.773	0	0	0	9.39392	0
tRNA22-AlaAGC	tRNA	6	26705606	26705678	+	467.123	516.929	0	0	0	1.04377	0
tRNA7-LeuAAG	tRNA	5	180614701	180614782	+	522.078	430.775	0	4.3211	12.6661	11.4815	3.71461
Y_RNA.282-201	Y_RNA	18	12760716	12760817	+	288.517	107.694	0	305.358	94.5087	180.572	5.83724
tRNA16-LeuAAG	tRNA	16	22308461	22308542	+	453.384	473.852	0	30.2477	13.6404	7.30639	3.71461
tRNA2-GlyTCC	tRNA	19	4724082	4724153	+	425.906	290.773	37.2517	72.0183	64.3049	45.9259	45.6366
Y_RNA.722-201	Y_RNA	9	46362605	46362716	+	522.078	430.775	0	11.5229	5.8459	3.13131	0.530658
SNORA58-201	snoRNA	3	131197941	131198077	-	535.817	420.005	0	0	12.6661	0	0
Y_RNA.292-201	Y_RNA	10	90345395	90345490	-	604.512	344.62	0	4.3211	3.89726	6.26262	0
Y_RNA.32-201	Y_RNA	9	67764522	67764633	+	631.99	290.773	0	12.9633	8.76884	10.4377	0
tRNA2-ArgCCT	tRNA	16	3202901	3202973	+	329.734	269.234	0	263.587	15.5891	72.0201	0.530658
tRNA45-GlyTCC	tRNA	1	161500903	161500974	+	453.384	452.313	1.77389	17.2844	8.76884	12.5252	1.06132
SNORA84-201	snoRNA	9	95054743	95054875	-	508.34	430.775	0	0	0	0	0
SNORA7B-201	snoRNA	3	129116053	129116191	-	604.512	323.081	0	2.88073	0.974316	0	0
tRNA117-GlyTCC	tRNA	1	145397864	145397935	-	384.689	495.391	0	11.5229	23.3836	9.39392	1.06132
tRNA7-CysGCA	tRNA	3	131947944	131948015	-	247.3	527.699	20.6954	59.055	37.024	11.4815	16.9811
SNORA65-201	snoRNA	9	130210780	130210909	-	673.206	236.926	0	0	0	0	0
Y_RNA.593-201	Y_RNA	20	5945184	5945296	+	549.556	333.85	0	7.20183	4.87158	5.21885	0
SNORD114-15-201	snoRNA	14	101439007	101439078	+	851.812	43.0775	0	0	1.94863	0	0
tRNA30-LysCTT	tRNA	16	3230555	3230627	-	453.384	301.542	0	27.367	44.8185	61.5824	7.95987
U2.44-201	snRNA	3	73160143	73160333	+	315.995	495.391	0	23.0459	5.8459	43.8383	12.2051
tRNA73-GlyTCC	tRNA	1	161432166	161432237	-	398.428	441.544	0	17.2844	22.4093	11.4815	3.18395
tRNA2-GlyCCC	tRNA	1	17053780	17053850	+	480.862	355.389	0	12.9633	11.6918	20.8754	0
Y_RNA.62-201	Y_RNA	20	34441174	34441286	-	467.123	290.773	0	69.1376	12.6661	19.8316	20.6957
SCARNA10-201	snoRNA	12	6619388	6619717	+	741.901	129.232	0	0	0	0	0
snoU2-30.1-201	snoRNA	11	93454963	93455032	+	590.773	247.695	0	0	1.94863	28.1818	0
Y_RNA.189-201	Y_RNA	4	99094935	99095030	+	577.034	258.465	0	0	10.7175	15.6565	0
RNU6-9-201	snRNA	3	180949525	180949631	+	480.862	376.928	1.77389	1.44037	0	0	0
tRNA78-LeuAAG	tRNA	6	28956779	28956860	+	343.473	484.621	0	5.76146	12.6661	10.4377	3.71461
SNORD90-201	snoRNA	9	125642492	125642602	-	590.773	258.465	0	0	0	0	0
RNU6-1-201	snRNA	15	68132277	68132383	-	467.123	366.158	0	1.44037	0.974316	3.13131	0
U1.117-201	snRNA	12	88975416	88975573	+	535.817	290.773	0	0	0	0	0
tRNA161-AlaAGC	tRNA	6	26771290	26771362	-	247.3	560.007	1.18259	0	0.974316	0	1.59197
SNORA20-201	snoRNA	6	160201282	160201413	-	370.95	430.775	0	0	0.974316	5.21885	0
Y_RNA.346-201	Y_RNA	6	30704081	30704191	-	467.123	236.926	0	31.6881	15.5891	36.5319	18.573
tRNA22-MetCAT	tRNA	16	87417628	87417700	-	494.601	236.926	1.77389	4.3211	23.3836	13.569	0.530658
tRNA26-AsnGTT	tRNA	1	148248115	148248188	+	549.556	193.849	0.591296	8.6422	1.94863	12.5252	0
Y_RNA.489-201	Y_RNA	1	180488152	180488255	-	343.473	269.234	0	8.6422	57.4846	83.5016	0
tRNA79-GlyTCC	tRNA	1	161417375	161417446	-	384.689	333.85	0.591296	18.7248	14.6147	6.26262	3.18395
tRNA4-LysCTT	tRNA	18	43669271	43669343	-	357.212	290.773	0.591296	40.3302	24.3579	40.707	0.530658
tRNA8-SerGCT	tRNA	11	66115591	66115672	+	425.906	269.234	0	2.88073	7.79453	36.5319	0.530658
SNORA81-201	snoRNA	3	186504464	186504641	+	412.167	323.081	0	0	0	0	0
RNU1-16P-201	snRNA	13	114133230	114133393	-	329.734	355.389	0	30.2477	7.79453	9.39392	0.530658
SNORA71B-201	snoRNA	20	37053846	37053979	-	549.556	183.079	0	0	0	0	0
tRNA76-GlyTCC	tRNA	1	161424756	161424827	-	370.95	290.773	1.18259	30.2477	17.5377	9.39392	2.65329
RNU6-7-201	snRNA	3	194935516	194935622	+	508.34	204.618	1.18259	5.76146	0	0	0
tRNA70-GlyTCC	tRNA	1	161439547	161439618	-	343.473	312.312	1.77389	23.0459	20.4606	12.5252	2.12263
tRNA24-AlaAGC	tRNA	6	26730737	26730809	+	206.084	506.16	1.77389	0	0	0	0.530658
RNU1-19P-201	snRNA	10	88649326	88649490	+	384.689	323.081	0	1.44037	0.974316	2.08754	0
SNORD116-12-201	snoRNA	15	25322198	25322289	+	535.817	172.31	0	0	0	0	0
SNORD112-201	snoRNA	14	101364257	101364333	+	659.467	43.0775	0	0	4.87158	0	0
Y_RNA.207-201	Y_RNA	9	33830976	33831076	+	151.128	172.31	0	10.0826	108.149	253.636	1.59197
SNORD113-6-201	snoRNA	14	101405893	101405968	+	686.945	0	0	0	0	1.04377	0
RNU6-26-201	snRNA	19	1021521	1021627	+	370.95	301.542	0	5.76146	0	1.04377	0
RNU6-25-201	snRNA	19	893484	893590	+	494.601	183.079	1.18259	0	0	0	0
Y_RNA.586-201	Y_RNA	1	40410562	40410670	-	453.384	193.849	0	12.9633	3.89726	10.4377	1.59197
tRNA67-AlaAGC	tRNA	6	28678366	28678437	+	206.084	301.542	20.6954	79.2201	28.2552	14.6128	21.2263
RNU5D-1-201	snRNA	1	45196727	45196842	-	645.729	21.5387	0	0	0.974316	0	0
tRNA43-SerGCT	tRNA	6	27265775	27265856	+	329.734	312.312	0	1.44037	5.8459	14.6128	0
RNU6-36-201	snRNA	12	98115494	98115600	+	467.123	183.079	1.18259	8.6422	0.974316	1.04377	0
SCARNA18-201	snoRNA	5	82360023	82360156	-	480.862	172.31	0	0	0	0	0
tRNA4-GluCTC	tRNA	13	42030061	42030132	-	151.128	333.85	0	112.349	20.4606	29.2255	1.59197
RNU6-2-201	snRNA	10	13259269	13259375	+	315.995	312.312	2.95648	7.20183	0.974316	1.04377	0
RNU6-5-201	snRNA	2	175422694	175422800	-	398.428	236.926	0.591296	1.44037	0	1.04377	0
RNU3P3-201	snoRNA	14	85738276	85738405	+	288.517	323.081	0	18.7248	0.974316	3.13131	1.06132
SNORA42-201	snoRNA	1	155889700	155889836	-	412.167	215.387	0	0	0	0	0
Y_RNA.478-201	Y_RNA	17	48463506	48463607	-	274.778	204.618	0	2.88073	57.4846	85.5891	0
tRNA95-AlaAGC	tRNA	6	58141877	58141949	-	384.689	236.926	0	0	1.94863	0	0
RNU5E-4P-201	snRNA	1	11969865	11969984	-	453.384	161.54	0	2.88073	0	0	0
Y_RNA.669-201	Y_RNA	12	105245602	105245696	+	247.3	269.234	0	5.76146	26.3065	68.8888	0
SNORA48-201	snoRNA	17	7478031	7478165	+	494.601	118.463	0	0	0	0	0
Y_RNA.57-201	Y_RNA	9	21160234	21160335	-	192.345	129.232	0	2.88073	89.6371	196.229	0
SNORA38-201	snoRNA	6	31590856	31590987	+	329.734	280.003	0	0	0	0	0
SNORD91A-201	snoRNA	17	2233570	2233664	-	467.123	140.002	0	0	0.974316	0	0
SNORD63.1-201	snoRNA	5	137894659	137894728	-	563.295	43.0775	0	0	0	1.04377	0
RNU6-31-201	snRNA	X	140212215	140212321	-	425.906	172.31	0.591296	5.76146	0	1.04377	0
tRNA164-MetCAT	tRNA	6	26735574	26735646	-	261.039	301.542	0	28.8073	0.974316	10.4377	0
RNU4-2-201	snRNA	12	120729566	120729706	-	343.473	215.387	0	0	1.94863	0	40.8607
U1.17-201	snRNA	12	63244518	63244681	-	302.256	269.234	0	24.4862	0	1.04377	1.06132
SNORA74.5-201	snoRNA	5	138611869	138612009	+	480.862	107.694	0	1.44037	0	0	0
RNU6-11-201	snRNA	7	123430659	123430765	-	370.95	215.387	0.591296	1.44037	0	1.04377	0
Y_RNA.417-201	Y_RNA	11	72477049	72477161	+	357.212	204.618	0	17.2844	2.92295	6.26262	0
U1.77-201	snRNA	1	148604908	148605072	-	192.345	387.697	0	0	0.974316	4.17508	0
Y_RNA.349-201	Y_RNA	2	202288236	202288327	+	302.256	247.695	0	0	8.76884	24.0067	0
Y_RNA.419-201	Y_RNA	5	131803839	131803949	+	206.084	290.773	0	61.9357	5.8459	9.39392	0
SNORD4A-201	snoRNA	17	27049600	27049671	+	508.34	64.6162	0	0	0	0	0
Y_RNA.99-201	Y_RNA	2	85687267	85687375	-	274.778	280.003	0	4.3211	4.87158	6.26262	1.06132
tRNA162-MetCAT	tRNA	6	26758550	26758622	-	274.778	258.465	0	20.1651	0.974316	13.569	2.12263
Y_RNA.391-201	Y_RNA	12	6343511	6343621	-	384.689	172.31	0	0	0.974316	2.08754	0
Y_RNA.322-201	Y_RNA	4	154188061	154188162	-	219.822	118.463	0	10.0826	86.7141	124.209	0
RNU6-33-201	snRNA	4	89605999	89606105	-	370.95	183.079	0	2.88073	1.94863	0	0
snoU2-30.2-201	snoRNA	X	20154184	20154253	-	370.95	183.079	0	0	1.94863	1.04377	0
U1.69-201	snRNA	1	148766938	148767102	-	68.6945	484.621	0	1.44037	1.94863	0	0
tRNA58-LeuCAA	tRNA	1	249168054	249168159	+	398.428	86.1549	0	23.0459	13.6404	34.4444	0
SNORD70.1-201	snoRNA	2	203142831	203142915	+	453.384	96.9243	0	0	0.974316	1.04377	0
RNU4-1-201	snRNA	12	120730900	120731040	-	247.3	290.773	0	0	12.6661	0	1.06132
SNORD46.1-201	snoRNA	7	132437783	132437886	+	370.95	161.54	1.18259	0	0	16.7003	0
SNORD116-4-201	snoRNA	15	25304685	25304780	+	453.384	96.9243	0	0	0	0	0
Y_RNA.19-201	Y_RNA	14	31727814	31727915	-	247.3	204.618	0	7.20183	25.3322	63.6699	0
tRNA3-CysGCA	tRNA	15	80036997	80037069	+	123.65	398.466	0.591296	7.20183	4.87158	12.5252	0
RNU6-16-201	snRNA	11	88345973	88346079	-	315.995	226.157	1.77389	1.44037	0	0	0
tRNA10-SerGCT	tRNA	15	40886023	40886104	-	261.039	269.234	0	0	5.8459	7.30639	0
Y_RNA.218-201	Y_RNA	17	43148810	43148911	+	315.995	150.771	0	4.3211	40.9213	31.3131	0
Y_RNA.510-201	Y_RNA	17	79540516	79540628	+	164.867	107.694	0	103.706	27.2808	76.1952	62.087
SCARNA18.2-201	snoRNA	18	47340731	47340813	+	480.862	53.8468	0	0	1.94863	4.17508	0
SCARNA11-201	snoRNA	12	6690640	6690775	-	109.911	344.62	0.591296	48.9724	4.87158	24.0067	5.83724
SNORD113-5-201	snoRNA	14	101404524	101404601	+	522.078	10.7694	0	0	1.94863	0	0
Y_RNA.681-201	Y_RNA	7	151613412	151613503	+	329.734	193.849	0	0	5.8459	4.17508	0
tRNA16-GlnTTG	tRNA	17	47269890	47269961	+	82.4334	172.31	0	204.532	32.1524	39.6632	1.06132
U3.50-201	snoRNA	8	124192551	124192765	-	261.039	258.465	0	8.6422	0.974316	1.04377	0.530658
SNORA13-201	snoRNA	5	111497182	111497314	+	412.167	118.463	0	0	0	0	0
Y_RNA.23-201	Y_RNA	1	206921325	206921437	-	261.039	226.157	0	15.844	7.79453	13.569	3.71461
SNORA32-201	snoRNA	11	93464145	93464265	-	343.473	172.31	0	10.0826	0	0	0
SCARNA14-201	snoRNA	15	66639545	66639680	-	370.95	140.002	0	11.5229	0	0	0
Y_RNA.741-201	Y_RNA	3	41910490	41910587	-	206.084	107.694	0	14.4037	56.5103	136.734	0
tRNA32-MetCAT	tRNA	1	153643726	153643797	+	178.606	258.465	1.18259	36.0091	15.5891	27.138	3.71461
RNU6-29-201	snRNA	X	48635380	48635486	-	261.039	247.695	1.77389	7.20183	0	0	0
SNORA25-201	snoRNA	11	93463679	93463812	-	192.345	323.081	0	0	0	0	0
tRNA112-GlnCTG	tRNA	1	147737382	147737453	-	247.3	140.002	0	34.5688	16.5634	73.0639	1.06132
RNU6-15-201	snRNA	10	21610890	21610996	+	343.473	161.54	2.36518	0	0.974316	1.04377	0
SNORA24-201	snoRNA	4	119200345	119200475	+	192.345	312.312	0	0	0	0	0
RNU6-37-201	snRNA	1	10359024	10359130	+	274.778	226.157	0.591296	1.44037	0	0	0
Y_RNA.597-201	Y_RNA	2	206890317	206890421	+	219.822	150.771	0	5.76146	48.7158	76.1952	0
Y_RNA.367-201	Y_RNA	X	19394892	19394993	+	302.256	118.463	0	5.76146	22.4093	48.0134	1.06132
SNORD88B-201	snoRNA	19	51302289	51302379	-	453.384	43.0775	0	0	0	0	0
SNORA54-201	snoRNA	11	2985001	2985123	-	302.256	193.849	0	0	0	0	0
Y_RNA.719-201	Y_RNA	12	8745072	8745181	+	247.3	226.157	0	11.5229	3.89726	4.17508	0
Y_RNA.119-201	Y_RNA	3	169962570	169962669	+	261.039	150.771	0	2.88073	30.2038	42.7945	0.530658
RNU6-41-201	snRNA	14	32672369	32672475	-	261.039	215.387	1.18259	2.88073	0	3.13131	0
tRNA172-SerTGA	tRNA	6	26312824	26312905	-	123.65	193.849	1.18259	17.2844	67.2278	78.2827	1.06132
SNORD14B-201	snoRNA	11	17097326	17097415	-	315.995	161.54	0	0	0	4.17508	0
tRNA28-GlnCTG	tRNA	1	149186125	149186196	+	274.778	96.9243	0	23.0459	13.6404	69.9326	1.06132
RNU6-48-201	snRNA	1	27651710	27651816	+	329.734	140.002	0	4.3211	1.94863	0	0
SNORD36C-201	snoRNA	9	136217702	136217767	+	453.384	21.5387	0	0	0	0	0
U8.4-201	snoRNA	11	123172098	123172231	+	288.517	183.079	0.591296	0	0.974316	1.04377	0
Y_RNA.34-201	Y_RNA	1	248160302	248160398	+	206.084	43.0775	0	106.587	60.4076	50.1009	6.89856
Y_RNA.521-201	Y_RNA	4	37701517	37701624	-	274.778	183.079	0	5.76146	1.94863	7.30639	0
Y_RNA.184-201	Y_RNA	7	128804690	128804802	+	288.517	118.463	0	18.7248	11.6918	25.0505	5.30658
tRNA2-TyrGTA	tRNA	2	27273650	27273738	+	247.3	118.463	7.68685	48.9724	13.6404	27.138	1.59197
SNORA73A-201	snoRNA	1	28833878	28834083	+	302.256	161.54	0	0	0	0	0
Y_RNA.481-201	Y_RNA	15	30965953	30966046	+	206.084	172.31	0	5.76146	30.2038	49.0572	0
Y_RNA.692-201	Y_RNA	2	190618190	190618285	+	329.734	118.463	0	2.88073	1.94863	7.30639	0
Y_RNA.596-201	Y_RNA	4	140121549	140121667	+	247.3	193.849	0	10.0826	1.94863	5.21885	0.530658
tRNA10-MetCAT	tRNA	8	124169470	124169542	-	178.606	161.54	4.13907	96.5045	15.5891	2.08754	0
RNU6-40-201	snRNA	14	32671251	32671357	+	233.561	215.387	0.591296	5.76146	0.974316	1.04377	0
tRNA65-AlaAGC	tRNA	6	28574933	28575004	+	109.911	96.9243	30.7474	50.4128	55.536	89.7642	22.8183
Y_RNA.47-201	Y_RNA	5	144202	144312	-	178.606	183.079	0	44.6513	15.5891	16.7003	13.2665
SNORA51-201	snoRNA	20	2635713	2635844	+	343.473	107.694	0	0	0	0	0
SNORD121B-201	snoRNA	9	33934294	33934374	-	315.995	129.232	0	0	0	0	0
Y_RNA.114-201	Y_RNA	12	109132260	109132380	+	192.345	150.771	0	46.0917	5.8459	20.8754	24.4103
Y_RNA.283-201	Y_RNA	6	7187815	7187919	-	192.345	86.1549	0	73.4587	28.2552	36.5319	23.349
SNORD35B-201	snoRNA	19	50000977	50001063	+	274.778	161.54	0	0	0	3.13131	0
Y_RNA.11-201	Y_RNA	7	115473327	115473427	-	192.345	161.54	0	2.88073	29.2295	48.0134	0
tRNA1-SeCTCA	tRNA	22	44546537	44546622	+	123.65	21.5387	0	259.266	13.6404	9.39392	0
SNORA23-201	snoRNA	11	9450320	9450501	+	164.867	258.465	0	0	0	0	0
Y_RNA.445-201	Y_RNA	7	135814728	135814829	-	261.039	107.694	0	0	27.2808	27.138	0
Y_RNA.511-201	Y_RNA	11	64063509	64063610	+	164.867	161.54	0	2.88073	37.9983	53.2322	1.06132
U1.25-201	snRNA	2	60611740	60611898	+	219.822	183.079	0	12.9633	1.94863	3.13131	0
Y_RNA.557-201	Y_RNA	4	186337127	186337240	-	164.867	75.3855	0	99.3853	11.6918	39.6632	29.7169
tRNA97-MetCAT	tRNA	6	28921042	28921114	-	178.606	140.002	0	67.6972	0	4.17508	29.7169
Y_RNA.486-201	Y_RNA	18	54420457	54420557	-	151.128	161.54	0	2.88073	38.9726	64.7137	0.530658
SNORA77.4-201	snoRNA	22	20113925	20114049	+	288.517	129.232	0	0	0	0	0
Y_RNA.522-201	Y_RNA	1	184284792	184284899	+	247.3	140.002	0	11.5229	5.8459	11.4815	1.06132
Y_RNA.295-201	Y_RNA	6	31746594	31746682	-	192.345	129.232	0	4.3211	29.2295	57.4073	0.530658
Y_RNA.71-201	Y_RNA	8	97321449	97321550	-	192.345	129.232	0	2.88073	37.9983	49.0572	0.530658
tRNA1-AsnGTT	tRNA	19	1383562	1383635	+	274.778	107.694	0	12.9633	1.94863	13.569	0
SNORA80B-201	snoRNA	2	10586840	10586975	-	302.256	107.694	0	0	0.974316	0	0
SNORD45B-201	snoRNA	1	76255162	76255233	+	123.65	280.003	0	0	0	0	0
SNORD98-201	snoRNA	10	70514929	70514995	+	329.734	43.0775	0.591296	0	29.2295	0	0
tRNA15-CysGCA	tRNA	17	37023898	37023969	+	137.389	236.926	0.591296	10.0826	6.82021	9.39392	1.06132
Y_RNA.704-201	Y_RNA	7	6214842	6214935	-	123.65	183.079	0	4.3211	55.536	35.4882	0
Y_RNA.627-201	Y_RNA	1	52331305	52331381	+	192.345	140.002	0	1.44037	35.0754	31.3131	0
Y_RNA.663-201	Y_RNA	12	2969115	2969199	+	233.561	140.002	0	11.5229	9.74316	5.21885	0
SNORA75-201	snoRNA	2	232320511	232320647	-	247.3	150.771	0	0	1.94863	0	0
SNORD72-201	snoRNA	5	40832758	40832837	-	302.256	96.9243	0	0	0	0	0
U1.64-201	snRNA	4	114341479	114341642	+	219.822	140.002	0.591296	21.6055	4.87158	10.4377	1.59197
Y_RNA.619-201	Y_RNA	4	41305254	41305354	-	192.345	129.232	0	1.44037	34.1011	41.7508	0
SNORA16A-201	snoRNA	1	28907432	28907566	-	343.473	53.8468	0	0	0	0	1.06132
tRNA2-PseudoCTC	tRNA	13	58458550	58458621	-	96.1723	280.003	0	7.20183	2.92295	9.39392	0.530658
SNORA55-201	snoRNA	1	40033046	40033180	-	302.256	86.1549	0	0	7.79453	0	0
Y_RNA.110-201	Y_RNA	9	77796436	77796537	-	178.606	118.463	0	1.44037	40.9213	56.3635	0
U2.53-201	snRNA	1	53219994	53220134	+	233.561	150.771	2.95648	2.88073	0	5.21885	0
Y_RNA.731-201	Y_RNA	14	50553700	50553801	+	192.345	96.9243	0	4.3211	27.2808	74.1076	0
tRNA10-GlyTCC	tRNA	17	8124866	8124937	+	96.1723	226.157	0	7.20183	5.8459	58.4511	1.06132
SNORD123-201	snoRNA	5	9548948	9549017	+	192.345	193.849	0	0	2.92295	1.04377	0
tRNA101-AlaAGC	tRNA	6	28831462	28831533	-	123.65	161.54	13.0085	50.4128	17.5377	14.6128	7.42922
tRNA64-GlnTTG	tRNA	6	28557156	28557227	+	68.6945	96.9243	1.77389	172.844	21.435	25.0505	1.06132
U1.13-201	snRNA	20	62540308	62540472	+	178.606	204.618	0	2.88073	0	0	0
Y_RNA.492-201	Y_RNA	12	123252646	123252747	+	137.389	193.849	0	1.44037	20.4606	32.3569	0
U1.76-201	snRNA	8	23934510	23934671	-	219.822	140.002	1.18259	14.4037	1.94863	4.17508	2.65329
tRNA21-ArgCCT	tRNA	17	73030526	73030598	-	164.867	161.54	0	21.6055	12.6661	20.8754	1.06132
SNORD114-20-201	snoRNA	14	101447341	101447412	+	288.517	86.1549	0.591296	0	0.974316	2.08754	0
Y_RNA.175-201	Y_RNA	X	133276258	133276370	-	274.778	96.9243	0	2.88073	0	2.08754	0
Y_RNA.620-201	Y_RNA	15	52176753	52176850	+	206.084	96.9243	0	1.44037	32.1524	38.6195	0.530658
tRNA35-SerAGA	tRNA	17	8129928	8130009	-	68.6945	140.002	0.591296	23.0459	58.459	84.5453	0
Y_RNA.505-201	Y_RNA	15	52454948	52455049	+	178.606	118.463	0	1.44037	34.1011	41.7508	0
Y_RNA.356-201	Y_RNA	2	120949821	120949933	+	178.606	183.079	0	7.20183	0.974316	3.13131	0
RNU2-5P-201	snRNA	9	72803487	72803666	-	178.606	140.002	0.591296	14.4037	5.8459	26.0942	4.24527
Y_RNA.15-201	Y_RNA	7	40167720	40167831	-	192.345	161.54	0	7.20183	1.94863	5.21885	0.530658
tRNA18-AlaAGC	tRNA	6	26673590	26673662	+	206.084	161.54	0	0	0	0	0
tRNA5-SerAGA	tRNA	6	26327817	26327898	+	82.4334	118.463	0.591296	24.4862	64.3049	77.2389	0
Y_RNA.450-201	Y_RNA	6	34789222	34789319	+	192.345	118.463	0	1.44037	15.5891	39.6632	0
Y_RNA.572-201	Y_RNA	5	56464935	56465036	-	137.389	75.3855	0	2.88073	48.7158	98.1143	0
Y_RNA.617-201	Y_RNA	10	75106694	75106806	+	151.128	64.6162	0	64.8165	16.5634	34.4444	30.7782
SNORA68-201	snoRNA	19	17973397	17973529	+	329.734	32.3081	0	0	0	0	0
Y_RNA.308-201	Y_RNA	2	201237898	201237992	+	68.6945	75.3855	0	95.0642	27.2808	84.5453	9.55185
tRNA47-SerAGA	tRNA	6	27470818	27470899	+	82.4334	118.463	0	33.1284	51.6388	72.0201	0.530658
tRNA174-GlnTTG	tRNA	6	26311424	26311495	-	41.2167	140.002	11.2346	123.871	16.5634	25.0505	0
tRNA21-MetCAT	tRNA	6	26701712	26701784	+	68.6945	258.465	0	27.367	1.94863	1.04377	0
tRNA20-MetCAT	tRNA	16	71460396	71460468	+	151.128	172.31	0	23.0459	1.94863	7.30639	1.59197
tRNA113-AlaTGC	tRNA	6	28726141	28726212	-	68.6945	96.9243	36.0691	51.8532	46.7672	17.7441	35.5541
tRNA50-SerAGA	tRNA	6	27499987	27500068	+	109.911	53.8468	0	27.367	78.9196	81.414	0.530658
Y_RNA.171-201	Y_RNA	9	33352786	33352872	-	192.345	64.6162	0	0	35.0754	59.4949	0
Y_RNA.128-201	Y_RNA	16	69225026	69225126	+	178.606	118.463	0	1.44037	21.435	31.3131	0
SNORA26-201	snoRNA	4	53579416	53579537	+	219.822	129.232	0	0	0	0	0
U1.59-201	snRNA	4	68295309	68295472	-	192.345	150.771	0	0	4.87158	1.04377	0
tRNA3-CysGCA	tRNA	4	124430005	124430076	-	109.911	215.387	0	7.20183	7.79453	6.26262	2.12263
SNORD113-3-201	snoRNA	14	101396256	101396328	+	315.995	32.3081	0	0	0	0	0
tRNA61-MetCAT	tRNA	6	27745664	27745735	+	192.345	107.694	0.591296	14.4037	8.76884	22.9629	1.06132
tRNA31-SerGCT	tRNA	6	27065085	27065166	+	206.084	129.232	0	0	3.89726	7.30639	0
tRNA130-GlnTTG	tRNA	6	27763640	27763711	-	27.4778	118.463	10.052	148.358	16.5634	25.0505	0.530658
SNORA70-201	snoRNA	X	153628622	153628756	+	329.734	10.7694	0	0	0	0	0
tRNA159-AlaAGC	tRNA	6	26796006	26796078	-	164.867	172.31	0	0	0	3.13131	0
Y_RNA.36-201	Y_RNA	1	85900858	85900967	-	137.389	183.079	0	12.9633	2.92295	2.08754	0
tRNA9-ArgTCT	tRNA	1	94313129	94313213	+	96.1723	215.387	0.591296	5.76146	1.94863	2.08754	12.2051
U6.266-201	snRNA	X	48013408	48013502	-	247.3	86.1549	0	0	0	0	0
tRNA123-SerGCT	tRNA	6	28565117	28565198	-	96.1723	215.387	0	2.88073	5.8459	11.4815	1.06132
SNORA27-201	snoRNA	13	27829538	27829663	+	192.345	140.002	0	0	0	0	0
Y_RNA.390-201	Y_RNA	8	101171096	101171203	+	178.606	140.002	0	4.3211	3.89726	2.08754	0.530658
U3.4-201	snoRNA	X	70065931	70066145	-	54.9556	258.465	0	11.5229	0	3.13131	0
tRNA62-SerGCT	tRNA	6	28180815	28180896	+	219.822	96.9243	0	1.44037	0.974316	8.35016	0.530658
tRNA11-SerAGA	tRNA	8	96281885	96281966	-	54.9556	96.9243	0	40.3302	51.6388	77.2389	5.83724
tRNA107-AsnGTT	tRNA	1	148760356	148760429	-	274.778	32.3081	0.591296	10.0826	1.94863	4.17508	0.530658
Y_RNA.414-201	Y_RNA	X	49935841	49935941	-	151.128	129.232	0	2.88073	23.3836	16.7003	0
Y_RNA.370-201	Y_RNA	3	101673921	101674029	+	219.822	86.1549	0	11.5229	0.974316	4.17508	0
Y_RNA.90-201	Y_RNA	2	153140864	153140974	-	109.911	150.771	0	23.0459	7.79453	14.6128	15.9197
SNORA31.25-201	snoRNA	13	45910449	45910582	-	206.084	107.694	0	0	6.82021	0	0
tRNA6-AspGTC	tRNA	9	77517990	77518061	-	123.65	183.079	0	5.76146	0.974316	6.26262	0
Y_RNA.83-201	Y_RNA	1	184140848	184140957	-	206.084	107.694	0	2.88073	0	2.08754	0.530658
Y_RNA.501-201	Y_RNA	11	108100230	108100331	-	178.606	75.3855	0	0	30.2038	34.4444	0.530658
SNORA76.3-201	snoRNA	22	34100772	34100906	-	261.039	53.8468	0	0	0	0	0
tRNA51-SerTGA	tRNA	6	27513468	27513549	+	41.2167	96.9243	0	24.4862	71.1251	80.3702	0.530658
U1.36-201	snRNA	X	71960530	71960693	-	151.128	161.54	0	0	0	1.04377	0
uc021ybm.1	piRNA	5	93905172	93905195	-	123.65	140.002	0	2.88073	27.2808	19.8316	0
tRNA2-MetCAT	tRNA	6	26286754	26286825	+	123.65	140.002	0.591296	15.844	12.6661	17.7441	0.530658
Y_RNA.96-201	Y_RNA	12	7952957	7953063	-	13.7389	10.7694	1.77389	214.615	28.2552	35.4882	3.71461
tRNA148-SerTGA	tRNA	6	27473607	27473688	-	54.9556	96.9243	0.591296	33.1284	43.8442	78.2827	0.530658
SNORD121A-201	snoRNA	9	33952767	33952848	-	178.606	129.232	0	0	0	0	0
Y_RNA.180-201	Y_RNA	15	59867827	59867922	-	192.345	107.694	0	2.88073	1.94863	2.08754	0
tRNA75-MetCAT	tRNA	6	28912352	28912424	+	151.128	75.3855	0	70.5779	0	3.13131	6.3679
tRNA27-CysGCA	tRNA	17	37309987	37310058	-	123.65	161.54	1.18259	2.88073	7.79453	8.35016	0.530658
tRNA10-PseudoCTC	tRNA	3	103879524	103879595	-	82.4334	140.002	0	59.055	11.6918	11.4815	1.06132
SCARNA23.1-201	snoRNA	4	1976363	1976487	+	192.345	107.694	0	0	4.87158	0	0
tRNA83-LeuTAA	tRNA	6	144537684	144537766	+	178.606	86.1549	0	17.2844	18.512	4.17508	0
U2.39-201	snRNA	21	24654058	24654231	-	274.778	0	15.965	5.76146	3.89726	2.08754	0
Y_RNA.595-201	Y_RNA	2	113337061	113337161	-	151.128	96.9243	0	0	27.2808	27.138	0
Y_RNA.299-201	Y_RNA	14	50935115	50935216	-	137.389	150.771	0	5.76146	1.94863	4.17508	1.06132
U6.904-201	snRNA	12	45948373	45948442	-	192.345	107.694	0	0	0.974316	0	0
tRNA27-MetCAT	tRNA	6	26766444	26766516	+	151.128	107.694	0	28.8073	0	11.4815	1.59197
tRNA147-SerAGA	tRNA	6	27509554	27509635	-	68.6945	75.3855	0.591296	23.0459	48.7158	82.4578	1.06132
tRNA20-ThrTGT	tRNA	14	21099319	21099391	-	123.65	150.771	2.36518	2.88073	8.76884	8.35016	0.530658
U1.6-201	snRNA	3	72625842	72626005	+	178.606	118.463	0	0	0	0	0
SNORD114-10-201	snoRNA	14	101433389	101433460	+	274.778	21.5387	0	0	0	0	0
tRNA70-AlaCGC	tRNA	6	28697092	28697163	+	96.1723	53.8468	24.8344	63.3761	25.3322	16.7003	14.8584
Y_RNA.138-201	Y_RNA	11	75546260	75546368	-	123.65	150.771	0	14.4037	1.94863	3.13131	0
tRNA68-AlaAGC	tRNA	6	28687481	28687552	+	96.1723	43.0775	24.8344	48.9724	24.3579	30.2693	25.4716
RNU6-6-201	snRNA	2	201694732	201694839	+	219.822	53.8468	0	0	0	16.7003	0
Y_RNA.592-201	Y_RNA	1	93851268	93851374	+	192.345	86.1549	0	2.88073	2.92295	3.13131	0.530658
Y_RNA.456-201	Y_RNA	22	19032769	19032880	+	82.4334	75.3855	0	61.9357	13.6404	37.5757	16.4504
Y_RNA.239-201	Y_RNA	2	178059711	178059823	+	96.1723	75.3855	0	57.6146	10.7175	28.1818	16.4504
RNU6-42-201	snRNA	3	196511851	196511957	-	206.084	75.3855	0	0	1.94863	0	0
tRNA46-SerAGA	tRNA	6	27463593	27463674	+	68.6945	43.0775	0.591296	27.367	58.459	83.5016	1.59197
tRNA20-MetCAT	tRNA	17	80452597	80452668	-	123.65	129.232	0	11.5229	13.6404	5.21885	0
tRNA26-LeuCAG	tRNA	16	57334392	57334474	-	41.2167	215.387	2.95648	11.5229	1.94863	1.04377	7.95987
tRNA44-SerAGA	tRNA	6	27446591	27446672	+	27.4778	86.1549	0	23.0459	68.2021	73.0639	3.71461
tRNA173-GlnTTG	tRNA	6	26311975	26312046	-	27.4778	64.6162	10.6433	135.394	18.512	22.9629	1.06132
tRNA102-AlaAGC	tRNA	6	28806221	28806292	-	41.2167	118.463	10.052	60.4954	12.6661	29.2255	8.49053
SNORD114-11-201	snoRNA	14	101434448	101434522	+	247.3	32.3081	0	0	0	0	0
tRNA6-TrpCCA	tRNA	12	98898030	98898101	+	68.6945	150.771	2.36518	53.2935	2.92295	0	1.06132
Y_RNA.495-201	Y_RNA	12	101840603	101840710	+	137.389	118.463	0	12.9633	0.974316	8.35016	0
Y_RNA.678-201	Y_RNA	5	180336838	180336927	+	206.084	64.6162	0	0	2.92295	3.13131	0
tRNA131-GlnCTG	tRNA	6	27759135	27759206	-	68.6945	129.232	0.591296	41.7706	12.6661	20.8754	2.12263
tRNA171-MetCAT	tRNA	6	26313352	26313423	-	109.911	118.463	0	18.7248	7.79453	17.7441	1.06132
tRNA26-CysGCA	tRNA	17	37310744	37310815	-	41.2167	204.618	1.18259	5.76146	10.7175	8.35016	0.530658
Y_RNA.12-201	Y_RNA	1	240861620	240861729	+	151.128	107.694	0	5.76146	0.974316	6.26262	0.530658
tRNA150-MetCAT	tRNA	6	27300764	27300835	-	151.128	96.9243	0.591296	4.3211	8.76884	7.30639	1.59197
tRNA67-LeuCAG	tRNA	1	161500132	161500214	-	109.911	118.463	7.68685	11.5229	10.7175	7.30639	4.24527
tRNA122-PseudoTGC	tRNA	6	28601859	28601930	-	0	10.7694	1.18259	27.367	140.302	84.5453	3.71461
Y_RNA.51-201	Y_RNA	X	85274612	85274719	+	82.4334	118.463	0	2.88073	22.4093	40.707	0
tRNA31-AsnGTT	tRNA	17	36908034	36908107	-	123.65	118.463	0	15.844	2.92295	3.13131	0.530658
tRNA5-CysGCA	tRNA	7	149007281	149007352	+	96.1723	129.232	0	5.76146	15.5891	9.39392	6.89856
tRNA142-MetCAT	tRNA	6	27560600	27560671	-	151.128	75.3855	1.18259	10.0826	12.6661	12.5252	0
tRNA136-AsnGTT	tRNA	1	16847080	16847153	-	206.084	53.8468	0	1.44037	0	1.04377	0
tRNA7-SerGCT	tRNA	17	8090184	8090265	+	54.9556	193.849	0	0	3.89726	7.30639	1.59197
tRNA21-ThrTGT	tRNA	14	21081949	21082021	-	41.2167	215.387	2.95648	0	0	1.04377	0
Y_RNA.702-201	Y_RNA	6	108382022	108382134	+	151.128	86.1549	0	4.3211	7.79453	8.35016	1.59197
tRNA7-LeuCAG	tRNA	6	26521436	26521518	+	123.65	118.463	2.95648	4.3211	3.89726	3.13131	2.65329
RNU1-22P-201	snRNA	16	3136144	3136301	+	164.867	53.8468	0.591296	27.367	1.94863	9.39392	0.530658
tRNA175-SerGCT	tRNA	6	26305718	26305801	-	151.128	86.1549	0	2.88073	1.94863	13.569	0
Y_RNA.539-201	Y_RNA	4	141621989	141622096	-	137.389	96.9243	0	2.88073	2.92295	14.6128	0
Y_RNA.758-201	Y_RNA	14	58908562	58908710	+	123.65	118.463	0	5.76146	1.94863	3.13131	0
SNORD19B.1-201	snoRNA	3	52722898	52722977	+	151.128	96.9243	0	0	0	4.17508	0
Y_RNA.396-201	Y_RNA	12	97373306	97373407	-	109.911	86.1549	0	0	26.3065	28.1818	0
Y_RNA.583-201	Y_RNA	9	112086965	112087076	+	123.65	32.3081	0	46.0917	5.8459	27.138	14.8584
Y_RNA.406-201	Y_RNA	5	132281034	132281146	+	109.911	53.8468	0	38.8899	10.7175	17.7441	18.573
RNU6-10-201	snRNA	7	92331022	92331128	-	96.1723	150.771	0	0	0	2.08754	0
tRNA19-AlaAGC	tRNA	6	26682715	26682787	+	151.128	96.9243	0	0	0	0	0
uc022aol.1	piRNA	7	145694484	145694512	+	151.128	96.9243	0	0	0	0	0
Y_RNA.585-201	Y_RNA	3	183804579	183804691	-	68.6945	86.1549	0	53.2935	3.89726	19.8316	15.3891
tRNA42-LeuCAG	tRNA	1	161440913	161440995	+	109.911	118.463	2.36518	2.88073	3.89726	4.17508	5.30658
SNORA9-201	snoRNA	7	45024977	45025109	-	192.345	53.8468	0	0	0	0	0
tRNA169-MetCAT	tRNA	6	26330529	26330600	-	151.128	75.3855	0	4.3211	4.87158	7.30639	1.06132
tRNA28-CysGCA	tRNA	17	37025545	37025616	-	82.4334	140.002	0.591296	7.20183	8.76884	4.17508	0
tRNA12-TrpCCA	tRNA	17	19411494	19411565	+	54.9556	183.079	0	1.44037	1.94863	0	0
tRNA9-AlaAGC	tRNA	14	89445442	89445514	+	151.128	86.1549	0	0	0	3.13131	0
SNORD86-201	snoRNA	20	2636743	2636828	+	109.911	107.694	0	21.6055	0	0	0
U2.27-201	snRNA	1	236431080	236431258	+	109.911	96.9243	0	14.4037	0	16.7003	1.06132
Y_RNA.198-201	Y_RNA	18	19304080	19304190	+	82.4334	96.9243	0	0	33.1267	26.0942	0
Y_RNA.240-201	Y_RNA	1	115033346	115033454	+	151.128	86.1549	0	0	0	1.04377	0
U3.26-201	snoRNA	2	114763018	114763232	-	54.9556	161.54	0	17.2844	0.974316	2.08754	0.530658
RNU5F-1-201	snRNA	1	45187458	45187574	-	192.345	43.0775	0	0	0	0	0
U1.26-201	snRNA	12	19877369	19877533	+	123.65	96.9243	0	8.6422	1.94863	3.13131	1.06132
tRNA1-PseudoCCC	tRNA	2	11691827	11691898	+	54.9556	118.463	0	31.6881	13.6404	15.6565	0
Y_RNA.616-201	Y_RNA	12	49203694	49203799	+	0	0	0	187.248	25.3322	19.8316	1.59197
Y_RNA.807-201	Y_RNA	14	50058954	50059055	-	68.6945	107.694	0	0	28.2552	28.1818	0
U3.68-201	snoRNA	9	90989184	90989274	+	68.6945	161.54	0	1.44037	0	1.04377	0
SNORA2A-201	snoRNA	12	49050431	49050565	-	123.65	107.694	0	0	0	0	0
tRNA16-TyrGTA	tRNA	6	26577332	26577420	+	164.867	32.3081	4.73037	4.3211	10.7175	11.4815	2.65329
Y_RNA.794-201	Y_RNA	2	129108403	129108501	-	137.389	64.6162	0	20.1651	4.87158	2.08754	0.530658
SNORD8-201	snoRNA	14	21865451	21865560	-	206.084	21.5387	0.591296	0	0	0	0
Y_RNA.531-201	Y_RNA	17	47494106	47494212	-	96.1723	118.463	0	4.3211	4.87158	4.17508	0
Y_RNA.339-201	Y_RNA	22	20835445	20835555	+	137.389	75.3855	0	8.6422	1.94863	3.13131	0.530658
Y_RNA.547-201	Y_RNA	4	40828672	40828782	-	137.389	21.5387	0	28.8073	5.8459	20.8754	12.2051
RNU6-20-201	snRNA	16	57864440	57864546	-	137.389	86.1549	0	2.88073	0	0	0
tRNA25-CysGCA	tRNA	7	149052766	149052837	-	123.65	96.9243	0	4.3211	0	1.04377	0
SNORA4-201	snoRNA	3	186505401	186505538	+	192.345	32.3081	0	0	0	0	0
U2.35-201	snRNA	2	115177702	115177879	+	137.389	75.3855	4.73037	1.44037	0	4.17508	0
tRNA91-AlaAGC	tRNA	6	58182679	58182751	-	82.4334	140.002	0	0	0	0	0
tRNA129-MetCAT	tRNA	6	27870271	27870342	-	54.9556	118.463	0	14.4037	15.5891	17.7441	1.06132
SNORD81.1-201	snoRNA	1	86057963	86058039	+	178.606	43.0775	0	0	0	0	0
Y_RNA.761-201	Y_RNA	15	65795079	65795174	+	109.911	107.694	0	0	1.94863	1.04377	0
Y_RNA.580-201	Y_RNA	2	207565789	207565909	-	109.911	86.1549	0	7.20183	2.92295	9.39392	2.12263
Y_RNA.255-201	Y_RNA	17	80375102	80375197	+	137.389	64.6162	0	8.6422	3.89726	3.13131	0
Y_RNA.377-201	Y_RNA	8	74892019	74892112	-	96.1723	107.694	0	4.3211	3.89726	1.04377	1.06132
tRNA13-ThrTGT	tRNA	5	180618687	180618758	-	68.6945	129.232	0	0	5.8459	2.08754	4.77592
U1.37-201	snRNA	6	76183454	76183610	-	54.9556	140.002	0	10.0826	2.92295	2.08754	0.530658
tRNA5-PseudoTTA	tRNA	4	7325838	7325909	-	123.65	86.1549	0	0	0	0	0
Y_RNA.355-201	Y_RNA	1	240317951	240318072	-	151.128	53.8468	0	2.88073	0	1.04377	0
Y_RNA.252-201	Y_RNA	3	152167061	152167173	+	82.4334	64.6162	0.591296	53.2935	0.974316	6.26262	0
Y_RNA.499-201	Y_RNA	20	52161154	52161264	+	109.911	53.8468	0	27.367	0	12.5252	4.24527
Y_RNA.537-201	Y_RNA	4	122250224	122250325	-	151.128	43.0775	0	0	4.87158	6.26262	0
tRNA20-AlaAGC	tRNA	6	26687485	26687557	+	96.1723	107.694	0	0	0	0	0
U3.22-201	snoRNA	14	101611818	101612032	-	54.9556	140.002	0	5.76146	0.974316	0	0
Y_RNA.192-201	Y_RNA	11	13708097	13708205	-	109.911	86.1549	0	0	1.94863	3.13131	0.530658
tRNA18-ArgCCT	tRNA	17	73030001	73030073	+	123.65	53.8468	0	15.844	0.974316	5.21885	1.59197
U1.28-201	snRNA	1	8266494	8266657	-	82.4334	118.463	0	0	0	0	0
tRNA74-LeuCAA	tRNA	6	28908830	28908934	+	54.9556	129.232	0.591296	1.44037	8.76884	5.21885	0
RNU7-7P-201	snRNA	X	38467468	38467529	+	13.7389	0	0	157	0	1.04377	27.5942
tRNA82-GlyGCC	tRNA	6	142578776	142578846	+	96.1723	96.9243	0	1.44037	0.974316	2.08754	0.530658
Y_RNA.700-201	Y_RNA	12	133815041	133815135	+	68.6945	96.9243	0	0	10.7175	20.8754	0
tRNA22-AspGTC	tRNA	5	141773988	141774059	-	109.911	86.1549	0	0	0	0	0
SNORA5C-201	snoRNA	7	45144505	45144641	-	54.9556	140.002	0	0	0	0	0
SNORA47-201	snoRNA	5	76376259	76376396	-	151.128	43.0775	0.591296	0	0	0	0
U6.473-201	snRNA	6	41986146	41986252	-	151.128	43.0775	0	0	0	0	0
tRNA52-ArgTCT	tRNA	6	27529963	27530049	+	178.606	10.7694	0.591296	2.88073	0.974316	0	0
Y_RNA.369-201	Y_RNA	4	62772031	62772126	+	123.65	64.6162	0	0	1.94863	2.08754	0
tRNA17-LeuCAG	tRNA	16	57333863	57333945	+	68.6945	107.694	2.36518	4.3211	3.89726	2.08754	3.18395
Y_RNA.647-201	Y_RNA	10	89322845	89322943	-	109.911	64.6162	0	14.4037	0.974316	2.08754	0
U3.40-201	snoRNA	1	218715033	218715241	-	41.2167	150.771	0	0	0	0	0
U3.16-201	snoRNA	20	3364876	3365086	+	41.2167	150.771	0	0	0	0	0
SNORA1-201	snoRNA	11	93465170	93465299	-	178.606	10.7694	0	1.44037	0	0	0
Y_RNA.442-201	Y_RNA	1	171223045	171223161	-	123.65	64.6162	0	0	0	2.08754	0
Y_RNA.250-201	Y_RNA	12	113616228	113616324	-	54.9556	118.463	0	7.20183	1.94863	4.17508	0.530658
SNORA38B-201	snoRNA	17	65736785	65736915	+	68.6945	118.463	0	0	0	0	0
U3.80-201	snoRNA	14	61073785	61073883	+	54.9556	129.232	0	0	0	0	0
tRNA22-GlnCTG	tRNA	1	147800937	147801008	+	68.6945	96.9243	0	10.0826	4.87158	3.13131	0
SNORD31.1-201	snoRNA	13	107973243	107973311	-	151.128	32.3081	0	0	0	0	0
RNU4ATAC-201	snRNA	2	122288457	122288583	+	96.1723	86.1549	0	0	0	0	0
U1.73-201	snRNA	18	48810103	48810266	-	41.2167	107.694	0	18.7248	3.89726	10.4377	0
tRNA105-AlaAGC	tRNA	6	28779849	28779920	-	27.4778	150.771	0	0	0.974316	2.08754	0
U3.17-201	snoRNA	5	35429166	35429378	+	41.2167	140.002	0	0	0	0	0
tRNA108-AsnGTT	tRNA	1	148598314	148598387	-	96.1723	64.6162	1.18259	8.6422	0.974316	9.39392	0
RNU6-18-201	snRNA	15	32576353	32576459	+	82.4334	96.9243	0	1.44037	0	0	0
tRNA117-AlaCGC	tRNA	6	28663709	28663780	-	123.65	43.0775	1.18259	4.3211	0	7.30639	0.530658
U2.64-201	snRNA	9	98622186	98622298	+	123.65	43.0775	1.18259	2.88073	1.94863	6.26262	1.06132
tRNA166-AlaAGC	tRNA	6	26572092	26572164	-	123.65	53.8468	0	1.44037	0.974316	0	0
SNORA5A-201	snoRNA	7	45143948	45144081	-	82.4334	96.9243	0	0	0	0	0
Y_RNA.376-201	Y_RNA	15	43539878	43539979	+	151.128	21.5387	0	1.44037	4.87158	0	0
tRNA83-AsnGTT	tRNA	1	161397867	161397940	-	68.6945	96.9243	0.591296	7.20183	2.92295	2.08754	0.530658
U6.496-201	snRNA	17	46166040	46166146	-	109.911	64.6162	0	4.3211	0	0	0
RNU6-13-201	snRNA	8	57829643	57829749	+	109.911	64.6162	0	4.3211	0	0	0
SCARNA1-201	snoRNA	1	28160912	28161077	+	178.606	0	0	0	0	0	0
Y_RNA.691-201	Y_RNA	8	71693149	71693243	-	109.911	53.8468	0.591296	2.88073	4.87158	6.26262	0
RNU12-2P-201	snRNA	X	46992070	46992225	+	96.1723	53.8468	0	14.4037	2.92295	9.39392	1.59197
tRNA143-LysTTT	tRNA	6	27559593	27559665	-	68.6945	53.8468	2.95648	14.4037	12.6661	25.0505	0
U1.121-201	snRNA	12	127805900	127806074	+	96.1723	75.3855	0	5.76146	0	0	0
tRNA110-AlaTGC	tRNA	6	28757547	28757618	-	68.6945	43.0775	9.46074	24.4862	7.79453	11.4815	11.6745
tRNA19-TyrGTA	tRNA	14	21121258	21121351	-	96.1723	32.3081	2.95648	31.6881	7.79453	5.21885	0
RNU6-17-201	snRNA	15	30546605	30546711	-	109.911	64.6162	0	1.44037	0	0	0
SNORA14B-201	snoRNA	1	235291118	235291252	-	164.867	10.7694	0	0	0	0	0
SNORA49-201	snoRNA	12	132515769	132515904	+	164.867	10.7694	0	0	0	0	0
SNORA37-201	snoRNA	18	51748654	51748782	-	164.867	10.7694	0	0	0	0	0
RNU6-3-201	snRNA	1	182951347	182951453	-	54.9556	118.463	0	1.44037	0	0	0
SNORD113-4-201	snoRNA	14	101402828	101402902	+	137.389	21.5387	0	0	15.5891	0	0
tRNA36-LeuCAG	tRNA	1	161418741	161418823	+	54.9556	96.9243	4.13907	7.20183	3.89726	3.13131	3.18395
U3.41-201	snoRNA	1	116821228	116821442	+	54.9556	118.463	0	0	0	0	0
Y_RNA.436-201	Y_RNA	22	20829490	20829598	-	96.1723	64.6162	0	2.88073	0	8.35016	0.530658
Y_RNA.254-201	Y_RNA	12	31659237	31659338	-	41.2167	32.3081	0.591296	2.88073	33.1267	61.5824	0
RNU6-39-201	snRNA	18	66526171	66526277	+	96.1723	75.3855	0	0	0	0	0
Y_RNA.453-201	Y_RNA	3	23315298	23315401	+	82.4334	64.6162	0	0	11.6918	10.4377	0
tRNA34-LeuCAG	tRNA	1	161411323	161411405	+	96.1723	53.8468	5.32167	4.3211	1.94863	3.13131	4.24527
U3.38-201	snoRNA	11	32103310	32103518	+	27.4778	140.002	0	0	0.974316	0	0
U8.13-201	snoRNA	1	234729021	234729148	+	68.6945	96.9243	0	0	0.974316	1.04377	0
Y_RNA.152-201	Y_RNA	1	8042941	8043043	-	123.65	43.0775	0	0	0	0	0
tRNA6-LysCTT	tRNA	19	52425396	52425468	-	13.7389	118.463	0	20.1651	3.89726	7.30639	2.12263
SNORD9-201	snoRNA	14	21860309	21860412	-	164.867	0	0	0	0	0	0
Y_RNA.241-201	Y_RNA	9	19089591	19089686	+	109.911	53.8468	0	0	0	0	0
Y_RNA.408-201	Y_RNA	14	103161725	103161832	+	96.1723	21.5387	0	25.9266	3.89726	8.35016	6.3679
U2.13-201	snRNA	9	34282526	34282668	-	82.4334	32.3081	0	4.3211	8.76884	29.2255	4.77592
Y_RNA.525-201	Y_RNA	18	9250108	9250209	+	96.1723	64.6162	0	0	0	1.04377	0
SNORA6-201	snoRNA	3	39449880	39450030	+	137.389	21.5387	0	0	0.974316	0	0
Y_RNA.657-201	Y_RNA	18	29843098	29843201	-	82.4334	75.3855	0	0	0.974316	1.04377	0
Y_RNA.649-201	Y_RNA	4	27224941	27225049	-	137.389	21.5387	0	0	0	0	0
Y_RNA.134-201	Y_RNA	20	23438221	23438322	-	96.1723	43.0775	0	1.44037	7.79453	10.4377	0
tRNA56-ThrTGT	tRNA	1	222638347	222638419	+	96.1723	53.8468	0	1.44037	1.94863	5.21885	0
tRNA126-LeuAAG	tRNA	6	28446400	28446481	-	68.6945	64.6162	0	10.0826	9.74316	4.17508	1.06132
tRNA6-CysGCA	tRNA	7	149028220	149028291	+	68.6945	86.1549	0	2.88073	0	0	0
Y_RNA.437-201	Y_RNA	15	37343029	37343131	-	27.4778	32.3081	0	0	40.9213	56.3635	0
Y_RNA.231-201	Y_RNA	16	489297	489397	-	96.1723	43.0775	0	2.88073	5.8459	8.35016	0
RNU6-12-201	snRNA	8	119988752	119988858	+	109.911	43.0775	0	2.88073	0	0	0
Y_RNA.156-201	Y_RNA	15	44156091	44156203	-	68.6945	75.3855	0	0	7.79453	3.13131	0.530658
Y_RNA.328-201	Y_RNA	16	68123352	68123446	-	109.911	43.0775	0	1.44037	0	0	0
Y_RNA.738-201	Y_RNA	7	103073908	103074008	-	82.4334	64.6162	0	0	2.92295	4.17508	0
RNU6-32-201	snRNA	4	39299225	39299331	-	96.1723	53.8468	0	2.88073	0.974316	0	0
U2.26-201	snRNA	4	76750607	76750742	-	109.911	32.3081	0.591296	4.3211	2.92295	0	3.18395
tRNA4-AsnGTT	tRNA	10	22518438	22518511	-	68.6945	64.6162	0	12.9633	0.974316	4.17508	0
RNU1-21P-201	snRNA	11	123634635	123634797	+	41.2167	107.694	0	1.44037	0	0	1.06132
tRNA29-CysGCA	tRNA	17	37017937	37018008	-	82.4334	64.6162	0	0	1.94863	2.08754	0
Y_RNA.429-201	Y_RNA	1	174991615	174991716	-	82.4334	21.5387	0	8.6422	10.7175	27.138	0.530658
SNORD114-29-201	snoRNA	14	101456428	101456497	+	96.1723	53.8468	0	0	0.974316	0	0
RNU1-20P-201	snRNA	3	192447344	192447505	-	68.6945	64.6162	0	12.9633	0	3.13131	1.06132
Y_RNA.470-201	Y_RNA	17	46556459	46556560	+	68.6945	32.3081	0	0	13.6404	35.4882	0
Y_RNA.256-201	Y_RNA	5	172681193	172681293	-	82.4334	53.8468	0	0	3.89726	9.39392	0
Y_RNA.38-201	Y_RNA	10	126454765	126454866	+	68.6945	43.0775	0	0	11.6918	25.0505	0
Y_RNA.632-201	Y_RNA	10	102158109	102158203	-	96.1723	32.3081	0	5.76146	4.87158	9.39392	0
SNORA72-201	snoRNA	8	99054314	99054445	-	82.4334	64.6162	0	0	0	0	0
tRNA15-TyrGTA	tRNA	6	26575798	26575887	+	13.7389	86.1549	4.13907	14.4037	4.87158	18.7878	4.24527
RNU5A-8P-201	snRNA	1	210547498	210547611	-	123.65	21.5387	0	0	0.974316	0	0
U3.78-201	snoRNA	2	170672789	170672888	+	27.4778	118.463	0	0	0	0	0
tRNA26-Undet???	tRNA	6	26752630	26752703	+	123.65	21.5387	0	0	0	0	0.530658
tRNA82-GlyTCC	tRNA	1	161409961	161410032	-	82.4334	53.8468	0	5.76146	0.974316	2.08754	0
Y_RNA.420-201	Y_RNA	4	113676973	113677073	-	27.4778	53.8468	0	0	24.3579	38.6195	0
Y_RNA.200-201	Y_RNA	21	18899458	18899565	-	82.4334	21.5387	0	11.5229	1.94863	2.08754	24.4103
tRNA107-AlaTGC	tRNA	6	28770577	28770647	-	54.9556	32.3081	13.5998	12.9633	13.6404	6.26262	9.55185
U3.33-201	snoRNA	X	68912800	68912998	+	13.7389	129.232	0	0	0	0	0
tRNA40-LeuCAG	tRNA	1	161433532	161433614	+	54.9556	75.3855	1.18259	5.76146	1.94863	1.04377	2.65329
Y_RNA.392-201	Y_RNA	17	73428071	73428168	+	54.9556	53.8468	0	0	5.8459	28.1818	0
Y_RNA.291-201	Y_RNA	17	65404890	65404997	-	82.4334	43.0775	0	10.0826	1.94863	3.13131	2.12263
Y_RNA.555-201	Y_RNA	15	64945087	64945188	+	54.9556	43.0775	0	0	8.76884	35.4882	0
Y_RNA.142-201	Y_RNA	2	29195280	29195387	-	68.6945	64.6162	0	4.3211	2.92295	1.04377	0
tRNA19-ArgTCG	tRNA	17	73031208	73031280	+	41.2167	96.9243	0	0	0.974316	1.04377	0.530658
U3.29-201	snoRNA	4	159621843	159622060	+	0	140.002	0	0	0	0	0
Y_RNA.288-201	Y_RNA	3	101366265	101366366	+	82.4334	43.0775	0	0	5.8459	8.35016	0
SNORA11D-201	snoRNA	X	51933717	51933844	+	96.1723	43.0775	0	0	0	0	0
tRNA104-AlaTGC	tRNA	6	28785012	28785083	-	54.9556	21.5387	8.27815	21.6055	9.74316	8.35016	13.7971
tRNA10-CysGCA	tRNA	7	149281816	149281887	+	27.4778	107.694	0	0	0	2.08754	0.530658
SNORD113.6-201	snoRNA	14	101464804	101464878	+	137.389	0	0	0	0	0	0
tRNA38-LeuCAG	tRNA	1	161426122	161426204	+	41.2167	75.3855	2.95648	8.6422	1.94863	3.13131	3.71461
tRNA39-TrpCCA	tRNA	17	8124187	8124258	-	68.6945	53.8468	0	0	1.94863	10.4377	0.530658
tRNA23-LysTTT	tRNA	16	73512216	73512288	-	68.6945	43.0775	2.95648	5.76146	4.87158	7.30639	2.12263
Y_RNA.661-201	Y_RNA	7	77525197	77525309	+	68.6945	64.6162	0	0	0	1.04377	0
tRNA18-CysGCA	tRNA	7	149310156	149310227	-	54.9556	75.3855	0	1.44037	0	2.08754	0
U6.436-201	snRNA	18	59058828	59058936	+	68.6945	64.6162	0	0	0	0	0
U3.77-201	snoRNA	18	23879079	23879219	-	13.7389	118.463	0	0	0	0	0
U6.807-201	snRNA	12	131354281	131354382	-	109.911	21.5387	0	0	0	0	0
Y_RNA.465-201	Y_RNA	9	37322256	37322368	+	109.911	10.7694	0	7.20183	1.94863	1.04377	0
SNORD23-201	snoRNA	19	48259110	48259219	+	96.1723	32.3081	0	0	0	2.08754	0
tRNA6-TrpCCA	tRNA	17	8089676	8089747	+	68.6945	53.8468	0	0	1.94863	5.21885	0
U1.72-201	snRNA	8	129011377	129011540	+	96.1723	32.3081	0	0	0.974316	0	0
U1.34-201	snRNA	1	245297229	245297392	-	41.2167	43.0775	0.591296	24.4862	5.8459	13.569	0.530658
U3.6-201	snoRNA	18	7995568	7995782	+	41.2167	86.1549	0	0	0	0	0.530658
Y_RNA.285-201	Y_RNA	20	32971971	32972071	-	41.2167	32.3081	0	0	14.6147	39.6632	0
Y_RNA.454-201	Y_RNA	17	45634779	45634880	+	54.9556	32.3081	0	0	15.5891	22.9629	0.530658
U1.44-201	snRNA	5	103434575	103434739	+	68.6945	53.8468	0	0	0	3.13131	0.530658
tRNA14-ThrCGT	tRNA	17	29877093	29877164	+	96.1723	21.5387	0	0	0	4.17508	4.24527
U3.62-201	snoRNA	8	20472340	20472437	-	27.4778	96.9243	0	0	0	0	0
SNORA2B-201	snoRNA	12	49061240	49061376	-	123.65	0	0	0	0	0	0
tRNA124-ArgTCG	tRNA	6	28510891	28510963	-	68.6945	53.8468	0	0	0	0	0
U1.39-201	snRNA	1	145382757	145382920	+	54.9556	64.6162	0	2.88073	0	0	0
U2.20-201	snRNA	20	39652845	39653034	+	54.9556	53.8468	0	7.20183	0.974316	4.17508	1.06132
Y_RNA.745-201	Y_RNA	18	43656970	43657065	-	41.2167	64.6162	0	5.76146	1.94863	8.35016	0
Y_RNA.33-201	Y_RNA	14	78287373	78287485	-	68.6945	43.0775	0	5.76146	0	4.17508	0
Y_RNA.709-201	Y_RNA	17	44292436	44292537	-	41.2167	10.7694	0	43.211	9.74316	16.7003	0
SNORD116-30-201	snoRNA	15	25353415	25353499	+	109.911	10.7694	0	0	0	0	0
tRNA11-LysTTT	tRNA	11	122430655	122430727	+	54.9556	43.0775	4.13907	1.44037	10.7175	2.08754	3.71461
SNORA52-201	snoRNA	11	811681	811814	+	96.1723	21.5387	0	0	0.974316	0	0
tRNA137-SerCGA	tRNA	6	27640229	27640310	-	0	118.463	0	0	0	0	0
U3.5-201	snoRNA	6	27983346	27983553	+	0	118.463	0	0	0	0	0
Y_RNA.86-201	Y_RNA	18	59998045	59998146	+	68.6945	21.5387	0	0	7.79453	19.8316	0
tRNA155-LeuTAA	tRNA	6	27198334	27198416	-	96.1723	21.5387	0	0	0	0	0
SNORA46-201	snoRNA	16	58582403	58582537	-	41.2167	75.3855	0	0	0	1.04377	0
U3.12-201	snoRNA	17	46459734	46459948	-	41.2167	75.3855	0	0	0	0	0
RNU1-18P-201	snRNA	6	122532794	122532957	+	68.6945	43.0775	0	1.44037	0.974316	1.04377	0
U8.2-201	snoRNA	9	38147425	38147558	+	82.4334	32.3081	0	0	0	0	0
Y_RNA.210-201	Y_RNA	7	23531411	23531512	-	54.9556	21.5387	0	1.44037	13.6404	22.9629	0
tRNA7-AsnGTT	tRNA	13	31248101	31248174	-	54.9556	43.0775	0	11.5229	0	4.17508	0
SNORA43-201	snoRNA	9	139620557	139620686	-	27.4778	86.1549	0	0	0	0	0
Y_RNA.183-201	Y_RNA	3	178815519	178815628	+	54.9556	0	0	28.8073	3.89726	16.7003	8.49053
tRNA3-ArgTCT	tRNA	11	59318767	59318852	+	13.7389	32.3081	0	51.8532	12.6661	0	2.12263
RNU6-14-201	snRNA	9	15776179	15776284	-	54.9556	53.8468	0	2.88073	0	0	0
tRNA115-ValAAC	tRNA	6	28703206	28703277	-	27.4778	21.5387	13.5998	21.6055	9.74316	7.30639	10.0825
U3.61-201	snoRNA	6	53012606	53012727	-	13.7389	96.9243	0	0	0	0	0
tRNA138-ArgACG	tRNA	6	27638344	27638416	-	41.2167	10.7694	1.18259	12.9633	22.4093	21.9192	0
tRNA7-AsnGTT	tRNA	1	17216172	17216245	+	41.2167	64.6162	0	0	0.974316	3.13131	0
U1.42-201	snRNA	1	144534038	144534199	+	96.1723	10.7694	0	2.88073	0	0	0
tRNA149-LysTTT	tRNA	6	27302769	27302841	-	27.4778	53.8468	4.73037	10.0826	1.94863	4.17508	7.42922
Y_RNA.412-201	Y_RNA	16	30465318	30465418	-	41.2167	32.3081	0	1.44037	10.7175	24.0067	0
Y_RNA.364-201	Y_RNA	2	202673404	202673505	+	82.4334	10.7694	0	1.44037	5.8459	8.35016	0
SNORA67-201	snoRNA	17	7481273	7481409	+	54.9556	53.8468	0	0	0	0	0
SNORA80-201	snoRNA	21	33749496	33749631	-	54.9556	53.8468	0	0	0	0	0
tRNA6-CysGCA	tRNA	3	131950642	131950713	-	41.2167	64.6162	0	1.44037	0	1.04377	0
Y_RNA.8-201	Y_RNA	12	115095754	115095867	-	54.9556	43.0775	0	5.76146	2.92295	1.04377	0.530658
SNORD114-5-201	snoRNA	14	101421707	101421776	+	96.1723	10.7694	0	0	0	0	0
tRNA15-CysGCA	tRNA	7	149404760	149404831	+	41.2167	64.6162	0.591296	0	0	0	0
tRNA5-LysCTT	tRNA	19	36066750	36066822	+	41.2167	43.0775	2.95648	12.9633	3.89726	1.04377	1.06132
Y_RNA.431-201	Y_RNA	12	17863868	17863980	+	13.7389	86.1549	0	2.88073	0.974316	2.08754	0
tRNA127-CysGCA	tRNA	1	93981834	93981906	-	41.2167	53.8468	0.591296	2.88073	1.94863	0	5.30658
Y_RNA.664-201	Y_RNA	10	105432916	105433023	+	82.4334	21.5387	0	0	0	1.04377	0
tRNA11-ArgACG	tRNA	3	45730491	45730563	-	68.6945	0	0	4.3211	12.6661	18.7878	0.530658
SNORA63.8-201	snoRNA	1	36884051	36884179	-	82.4334	21.5387	0	0	0	0	0
SNORD81.2-201	snoRNA	7	136972434	136972509	+	82.4334	21.5387	0	0	0	0	0
SNORA41-201	snoRNA	2	207026952	207027083	+	27.4778	75.3855	0	0	0	0	0
RNU6ATAC-201	snRNA	9	137029561	137029686	-	68.6945	32.3081	0	1.44037	0	0	0
Y_RNA.401-201	Y_RNA	14	31713967	31714067	+	27.4778	43.0775	0	1.44037	6.82021	22.9629	0
Y_RNA.137-201	Y_RNA	15	59701104	59701214	+	41.2167	10.7694	0	24.4862	2.92295	13.569	8.49053
tRNA33-Pseudo???	tRNA	1	161390661	161390733	+	41.2167	53.8468	0	0	2.92295	3.13131	0
tRNA85-PseudoTTC	tRNA	6	163210014	163210082	-	27.4778	53.8468	0	8.6422	4.87158	6.26262	0
SNORA74B-201	snoRNA	5	172447731	172447931	+	68.6945	32.3081	0	0	0	0	0
U2.3-201	snRNA	1	150209315	150209504	+	13.7389	86.1549	0	0	0	0	0
SNORA56-201	snoRNA	X	154003273	154003401	+	13.7389	86.1549	0	0	0	0	0
Y_RNA.272-201	Y_RNA	17	17904415	17904509	-	82.4334	10.7694	0	0	3.89726	2.08754	0
Y_RNA.703-201	Y_RNA	17	27161740	27161840	+	68.6945	21.5387	0.591296	2.88073	0.974316	3.13131	0
tRNA100-LeuCAA	tRNA	6	28864000	28864105	-	54.9556	32.3081	0	2.88073	5.8459	1.04377	0.530658
Y_RNA.526-201	Y_RNA	8	41660867	41660968	+	68.6945	21.5387	0	0	2.92295	4.17508	0
Y_RNA.797-201	Y_RNA	6	30900395	30900486	-	41.2167	53.8468	0	0	0.974316	1.04377	0
tRNA12-PseudoCTC	tRNA	2	151219277	151219349	+	27.4778	53.8468	0	10.0826	0.974316	4.17508	0
U6.368-201	snRNA	12	93346415	93346521	+	96.1723	0	0	0	0	0	0
SNORD114-13-201	snoRNA	14	101436216	101436289	+	96.1723	0	0	0	0	0	0
tRNA134-LeuTAA	tRNA	6	27688898	27688980	-	96.1723	0	0	0	0	0	0
SNORD45.2-201	snoRNA	X	86401736	86401807	+	41.2167	53.8468	0	0	0.974316	0	0
tRNA18-AlaTGC	tRNA	11	50233879	50233950	-	41.2167	10.7694	11.2346	10.0826	7.79453	6.26262	8.49053
Y_RNA.276-201	Y_RNA	2	175842531	175842625	+	82.4334	10.7694	0	1.44037	0	1.04377	0
tRNA16-TyrGTA	tRNA	14	21131351	21131444	-	82.4334	10.7694	0	0	1.94863	0	0.530658
tRNA71-LysTTT	tRNA	6	28715521	28715593	+	82.4334	0	3.54778	2.88073	0.974316	5.21885	0.530658
Y_RNA.201-201	Y_RNA	2	208552684	208552783	+	41.2167	43.0775	0	0	7.79453	3.13131	0
tRNA140-LeuCAA	tRNA	6	27573417	27573524	-	27.4778	10.7694	0	30.2477	1.94863	20.8754	3.18395
tRNA124-AsnGTT	tRNA	1	143879832	143879905	-	82.4334	10.7694	0	0	0	0	0
SNORA14A-201	snoRNA	7	75573100	75573234	+	27.4778	64.6162	0	0	0	0	0
U6.1014-201	snRNA	X	67321910	67321974	-	68.6945	21.5387	0	1.44037	0	0	0
U2.49-201	snRNA	2	11701320	11701432	+	41.2167	43.0775	1.18259	5.76146	0	0	0
tRNA8-CysGCA	tRNA	14	73429679	73429750	+	41.2167	43.0775	1.18259	1.44037	2.92295	1.04377	0
SNORA24.1-201	snoRNA	15	65577799	65577929	-	68.6945	21.5387	0	0	0	0	0
SNORA17-201	snoRNA	9	139621200	139621331	-	68.6945	21.5387	0	0	0	0	0
RNU6-43-201	snRNA	10	104351281	104351387	+	54.9556	32.3081	0	1.44037	0	0	0
RNU6-27-201	snRNA	20	17168155	17168261	+	54.9556	32.3081	0	0	0	0	0
U1.8-201	snRNA	20	30489057	30489229	+	54.9556	32.3081	0	0	0	0	0
tRNA151-ThrCGT	tRNA	6	27271568	27271639	-	41.2167	32.3081	0.591296	2.88073	0.974316	7.30639	0.530658
tRNA16-CysGCA	tRNA	7	149388272	149388343	-	27.4778	53.8468	0	1.44037	0	1.04377	1.59197
snoU13.407-201	snoRNA	3	47292013	47292116	-	82.4334	0	0	0	2.92295	0	0
tRNA5-TyrGTA	tRNA	8	67026223	67026311	+	82.4334	0	0	2.88073	0	0	0
U6.97-201	snRNA	17	53629171	53629281	+	41.2167	43.0775	0	0	0.974316	0	0
Y_RNA.357-201	Y_RNA	12	57621757	57621880	+	27.4778	43.0775	0	1.44037	4.87158	8.35016	0
U2.45-201	snRNA	8	81497820	81498008	-	68.6945	10.7694	0	1.44037	0.974316	3.13131	0
U1.55-201	snRNA	20	5870701	5870858	+	41.2167	43.0775	0	0	0	0	0
SNORA42.3-201	snoRNA	7	6056508	6056642	+	41.2167	43.0775	0	0	0	0	0
SCARNA23-201	snoRNA	X	24762558	24762687	+	41.2167	43.0775	0	0	0	0	0
Y_RNA.105-201	Y_RNA	14	35402650	35402749	-	41.2167	21.5387	0	0	7.79453	12.5252	0
tRNA47-AsnGTT	tRNA	1	161510031	161510104	+	27.4778	53.8468	0.591296	0	0	1.04377	0
uc010vxp.1	piRNA	17	18157227	18157253	-	82.4334	0	0	0	0	0	0
tRNA22-CysGCA	tRNA	7	149074601	149074672	-	13.7389	64.6162	0	1.44037	0	2.08754	0
U1.48-201	snRNA	17	56736510	56736666	-	0	75.3855	0	4.3211	0	2.08754	0
U6.526-201	snRNA	5	32309768	32309874	+	27.4778	53.8468	0	0	0	0	0
tRNA4-ArgTCG	tRNA	6	26323046	26323118	+	27.4778	53.8468	0	0	0	0	0
Y_RNA.599-201	Y_RNA	17	4096063	4096160	+	41.2167	21.5387	0	1.44037	9.74316	7.30639	0
U6.338-201	snRNA	18	54951833	54951939	-	68.6945	10.7694	0	1.44037	0	0	0
SNORA31.11-201	snoRNA	5	105882366	105882504	+	68.6945	0	0	0	11.6918	0	0
U6.366-201	snRNA	7	148730149	148730259	+	54.9556	0	0	0	3.89726	20.8754	0
tRNA97-AsnGTT	tRNA	1	149326272	149326345	-	68.6945	10.7694	0	0	0	0	0
SNORD77-201	snoRNA	1	173835438	173835509	-	68.6945	10.7694	0	0	0	0	0
SNORD124-201	snoRNA	17	38183795	38183898	-	68.6945	10.7694	0	0	0	0	0
SNORD11B-201	snoRNA	2	203156055	203156144	+	68.6945	10.7694	0	0	0	0	0
U6.71-201	snRNA	4	158122714	158122820	-	68.6945	10.7694	0	0	0	0	0
U6.47-201	snRNA	10	79536709	79536813	-	54.9556	21.5387	0	1.44037	0.974316	0	0.530658
Y_RNA.397-201	Y_RNA	2	85594708	85594809	+	41.2167	0	0	0	6.82021	31.3131	0
RNU6-47-201	snRNA	5	108350535	108350641	-	54.9556	21.5387	0	0	1.94863	0	0
tRNA96-PseudoCCT	tRNA	1	149343081	149343151	-	0	64.6162	0	8.6422	0.974316	4.17508	0
tRNA168-TrpCCA	tRNA	6	26331672	26331743	-	41.2167	32.3081	1.18259	0	0	3.13131	0.530658
U3.10-201	snoRNA	15	59052666	59052880	-	13.7389	64.6162	0	0	0	0	0
U3.27-201	snoRNA	17	56709003	56709197	-	13.7389	64.6162	0	0	0	0	0
SNORD96B-201	snoRNA	X	109468213	109468291	-	13.7389	64.6162	0	0	0	0	0
U2.41-201	snRNA	17	39624208	39624398	+	13.7389	43.0775	0.591296	1.44037	2.92295	14.6128	1.06132
U2.11-201	snRNA	3	81558627	81558815	+	41.2167	21.5387	2.36518	5.76146	0.974316	4.17508	0.530658
U11.1-201	snRNA	10	105072193	105072325	-	54.9556	21.5387	0	0	0	0	0
U6.264-201	snRNA	5	161904897	161904999	+	54.9556	21.5387	0	0	0	0	0
U6.507-201	snRNA	8	12901859	12901965	+	54.9556	21.5387	0	0	0	0	0
SNORA11E-201	snoRNA	X	51806443	51806570	-	54.9556	21.5387	0	0	0	0	0
Y_RNA.197-201	Y_RNA	14	56118252	56118352	+	27.4778	32.3081	0	0	5.8459	10.4377	0
Y_RNA.146-201	Y_RNA	15	40214983	40215087	-	13.7389	32.3081	0	0	5.8459	24.0067	0
U2.37-201	snRNA	14	65591070	65591260	-	54.9556	10.7694	0	4.3211	0.974316	3.13131	1.06132
Y_RNA.18-201	Y_RNA	6	29718148	29718249	+	54.9556	10.7694	0	0	0.974316	8.35016	0
Y_RNA.191-201	Y_RNA	2	136567739	136567849	-	27.4778	43.0775	0	1.44037	1.94863	1.04377	0
Y_RNA.267-201	Y_RNA	7	140309647	140309755	+	27.4778	10.7694	0	23.0459	10.7175	2.08754	0.530658
Y_RNA.400-201	Y_RNA	8	98784541	98784653	+	41.2167	32.3081	0	0	0	0	1.06132
tRNA4-ThrTGT	tRNA	14	21149849	21149921	+	41.2167	21.5387	2.36518	5.76146	1.94863	0	1.59197
U6.808-201	snRNA	20	61968691	61968801	+	41.2167	32.3081	0	0	0	0	0
Y_RNA.561-201	Y_RNA	6	137255903	137256004	+	41.2167	32.3081	0	0	0	0	0
U1.2-201	snRNA	7	119646030	119646155	-	41.2167	32.3081	0	0	0	0	0
tRNA170-TrpCCA	tRNA	6	26319330	26319401	-	68.6945	0	0	0	0	4.17508	0.530658
U6.855-201	snRNA	1	242187251	242187356	-	27.4778	43.0775	0	1.44037	0	1.04377	0
tRNA141-LeuCAA	tRNA	6	27570348	27570454	-	0	43.0775	0	8.6422	2.92295	17.7441	0.530658
Y_RNA.578-201	Y_RNA	3	88480341	88480459	+	41.2167	21.5387	0	5.76146	0.974316	3.13131	0
Y_RNA.789-201	Y_RNA	12	63329481	63329582	+	54.9556	0	0	0	5.8459	11.4815	0
Y_RNA.150-201	Y_RNA	22	42044093	42044194	-	13.7389	53.8468	0	0	0.974316	2.08754	0
tRNA11-PheGAA	tRNA	12	125412389	125412461	-	68.6945	0	0	0	1.94863	0	0
RNU7-19P-201	snRNA	3	73076959	73077024	+	68.6945	0	0	0	1.94863	0	0
SNORD45.4-201	snoRNA	6	38175050	38175121	+	27.4778	43.0775	0	0	0	0	0
Y_RNA.746-201	Y_RNA	17	73141765	73141857	+	27.4778	32.3081	0	7.20183	1.94863	1.04377	0
tRNA12-ArgCCT	tRNA	16	3243918	3243990	+	13.7389	43.0775	0	12.9633	0	0	0
Y_RNA.607-201	Y_RNA	21	38359039	38359151	-	54.9556	10.7694	0	2.88073	0	1.04377	0
Y_RNA.389-201	Y_RNA	2	39355967	39356068	-	13.7389	10.7694	0	1.44037	9.74316	33.4006	0
SNORA70.1-201	snoRNA	19	9930630	9930770	+	68.6945	0	0	0	0	0	0
SNORA11-201	snoRNA	X	54840803	54840930	+	68.6945	0	0	0	0	0	0
Y_RNA.203-201	Y_RNA	9	130233154	130233266	+	54.9556	10.7694	0	1.44037	0	1.04377	0
tRNA1-PseudoACA	tRNA	5	151988596	151988771	+	27.4778	21.5387	0	4.3211	8.76884	4.17508	0.530658
U6.427-201	snRNA	X	115984807	115984913	-	54.9556	10.7694	0	0	0.974316	0	0
tRNA4-ArgTCT	tRNA	9	131102355	131102445	-	41.2167	10.7694	0	0	10.7175	0	3.71461
Y_RNA.515-201	Y_RNA	8	71269582	71269683	+	27.4778	21.5387	0	0	4.87158	11.4815	0.530658
SNORA40-201	snoRNA	11	93468277	93468402	-	54.9556	10.7694	0	0	0	0	0
RNU6-30-201	snRNA	X	100888994	100889100	-	54.9556	10.7694	0	0	0	0	0
U1.91-201	snRNA	15	45295062	45295226	-	27.4778	32.3081	0	1.44037	0	3.13131	0
U2.25-201	snRNA	14	70827609	70827805	+	27.4778	21.5387	8.86944	4.3211	0	2.08754	0
Y_RNA.618-201	Y_RNA	4	89251328	89251430	-	41.2167	10.7694	0	0	4.87158	7.30639	0
SNORD114-6-201	snoRNA	14	101423503	101423574	+	41.2167	21.5387	0	0	0	1.04377	0
tRNA106-PheGAA	tRNA	6	28775610	28775682	-	54.9556	0	0.591296	1.44037	0.974316	5.21885	0
tRNA6-PseudoCTT	tRNA	15	76674765	76674838	-	41.2167	10.7694	0	1.44037	2.92295	6.26262	0.530658
SNORA59A-201	snoRNA	1	12567300	12567451	+	41.2167	21.5387	0	0	0	0	0
U6.670-201	snRNA	1	13384735	13384841	-	41.2167	21.5387	0	0	0	0	0
RNU5E-10P-201	snRNA	11	47598023	47598140	-	41.2167	21.5387	0	0	0	0	0
RNU6-70-201	snRNA	13	27917785	27917883	-	41.2167	21.5387	0	0	0	0	0
SNORA8.3-201	snoRNA	17	65267585	65267723	+	41.2167	21.5387	0	0	0	0	0
Y_RNA.435-201	Y_RNA	6	68335249	68335357	+	27.4778	32.3081	0	0	0	2.08754	0
U6.510-201	snRNA	9	71550789	71550895	-	27.4778	32.3081	0	1.44037	0	0	0
tRNA3-ArgTCG	tRNA	6	26299905	26299977	+	27.4778	32.3081	0.591296	0	0	0	0.530658
U2.28-201	snRNA	6	121901478	121901667	-	27.4778	32.3081	0	0	0	1.04377	0
tRNA66-LeuCAA	tRNA	1	161581736	161581819	-	13.7389	43.0775	0	1.44037	0.974316	1.04377	0.530658
Y_RNA.304-201	Y_RNA	8	106941354	106941466	-	27.4778	32.3081	0	0	0.974316	0	0
U1.92-201	snRNA	X	70240125	70240288	-	27.4778	32.3081	0	0	0.974316	0	0
Y_RNA.742-201	Y_RNA	11	57278032	57278117	+	13.7389	32.3081	0	1.44037	6.82021	6.26262	0
U6.1027-201	snRNA	1	44182138	44182227	+	27.4778	32.3081	0.591296	0	0	0	0
RNU6ATAC2P-201	snRNA	5	55593391	55593516	-	27.4778	32.3081	0	0	0	0	0
tRNA13-CysGCA	tRNA	7	149332778	149332849	+	27.4778	32.3081	0	0	0	0	0
Y_RNA.298-201	Y_RNA	7	37474718	37474819	+	27.4778	10.7694	0	1.44037	9.74316	9.39392	0
U2.52-201	snRNA	18	9518117	9518258	-	13.7389	43.0775	0	0	1.94863	0	0
Y_RNA.802-201	Y_RNA	1	236223977	236224072	+	27.4778	21.5387	0	0	0.974316	8.35016	0
Y_RNA.410-201	Y_RNA	X	10029262	10029363	+	27.4778	0	0	0	11.6918	18.7878	0
RNU7-27P-201	snRNA	7	127984135	127984196	+	54.9556	0	0	2.88073	0	0	0
tRNA64-GluTTC	tRNA	1	172157539	172157607	-	13.7389	32.3081	0	11.5229	0	0	0
Y_RNA.624-201	Y_RNA	6	106868581	106868682	+	41.2167	0	0	5.76146	3.89726	6.26262	0
tRNA18-TyrGTA	tRNA	14	21125623	21125716	-	41.2167	10.7694	1.18259	0	2.92295	1.04377	0
U4.69-201	snRNA	3	42263332	42263457	+	54.9556	0	0	1.44037	0	0	0
tRNA17-SupTTA	tRNA	17	58863593	58863663	+	0	32.3081	2.36518	5.76146	4.87158	6.26262	4.77592
Y_RNA.275-201	Y_RNA	1	185220445	185220543	+	27.4778	10.7694	0	0	3.89726	13.569	0
Y_RNA.552-201	Y_RNA	17	36387075	36387176	-	27.4778	10.7694	0	0	5.8459	11.4815	0
U6.643-201	snRNA	1	12982374	12982480	+	54.9556	0	0	0	0	0	0
SNORA34-201	snoRNA	12	49048165	49048301	-	54.9556	0	0	0	0	0	0
Y_RNA.315-201	Y_RNA	18	76304096	76304188	-	54.9556	0	0	0	0	0	0
U3.79-201	snoRNA	X	150070594	150070709	+	54.9556	0	0	0	0	0	0
SNORA20.3-201	snoRNA	7	39368602	39368733	-	0	53.8468	0	0	0	0	0
SNORA36A-201	snoRNA	X	153996803	153996934	+	0	53.8468	0	0	0	0	0
U11.2-201	snRNA	8	81661796	81661928	-	13.7389	10.7694	0	20.1651	0	6.26262	2.65329
tRNA14-TyrGTA	tRNA	6	26569086	26569176	+	0	32.3081	4.13907	4.3211	4.87158	5.21885	2.65329
SNORA12-201	snoRNA	10	101996913	101997059	-	41.2167	10.7694	0	1.44037	0	0	0
U6.809-201	snRNA	2	238471808	238471913	+	41.2167	10.7694	0	1.44037	0	0	0
Y_RNA.577-201	Y_RNA	20	2433656	2433763	-	27.4778	10.7694	0	12.9633	0.974316	1.04377	0
RNU7-3P-201	snRNA	6	149838092	149838153	+	41.2167	10.7694	0	0	0.974316	0	0
U1.108-201	snRNA	16	85815381	85815505	-	27.4778	21.5387	0	2.88073	0	1.04377	0
U6.577-201	snRNA	7	98392341	98392447	-	41.2167	10.7694	0	0	0	0	0.530658
tRNA1-TrpCCA	tRNA	7	99067307	99067378	+	27.4778	21.5387	0	0	0	2.08754	1.06132
Y_RNA.365-201	Y_RNA	1	50965430	50965529	-	27.4778	21.5387	0	0	0	3.13131	0
tRNA15-ThrCGT	tRNA	16	14379750	14379821	+	41.2167	10.7694	0	0	0	0	0
SNORA42.1-201	snoRNA	16	30430946	30431080	-	41.2167	10.7694	0	0	0	0	0
U6.545-201	snRNA	7	95970452	95970558	+	41.2167	10.7694	0	0	0	0	0
U6.553-201	snRNA	8	127517008	127517114	+	41.2167	10.7694	0	0	0	0	0
U1.114-201	snRNA	Y	25887089	25887252	-	41.2167	10.7694	0	0	0	0	0
Y_RNA.221-201	Y_RNA	22	30154747	30154848	+	13.7389	32.3081	0	0	0.974316	4.17508	0
Y_RNA.363-201	Y_RNA	5	122846130	122846231	-	13.7389	10.7694	0	0	6.82021	19.8316	0
SNORD36.3-201	snoRNA	13	23377284	23377363	+	27.4778	21.5387	0	0	0	2.08754	0
Y_RNA.800-201	Y_RNA	1	26920431	26920532	-	41.2167	0	0	1.44037	1.94863	6.26262	0
Y_RNA.326-201	Y_RNA	9	100677972	100678078	+	41.2167	0	3.54778	4.3211	0	1.04377	0.530658
U1.1-201	snRNA	1	119874020	119874148	-	27.4778	21.5387	0	1.44037	0	0	0
U6.428-201	snRNA	1	180727858	180727953	+	27.4778	21.5387	0	1.44037	0	0	0
U3.75-201	snoRNA	14	68212084	68212191	-	27.4778	10.7694	0	10.0826	0.974316	1.04377	0
Y_RNA.639-201	Y_RNA	14	56535161	56535245	+	27.4778	10.7694	0	0	3.89726	6.26262	1.59197
RNU7-38P-201	snRNA	10	73604492	73604551	-	27.4778	21.5387	0	0	0.974316	0	0
Y_RNA.793-201	Y_RNA	8	101975163	101975271	-	27.4778	21.5387	0	0	0.974316	0	0
SNORD50.2-201	snoRNA	12	110934157	110934226	-	27.4778	21.5387	0	0	0	0	0
U6.1001-201	snRNA	18	74512620	74512730	-	27.4778	21.5387	0	0	0	0	0
U6.601-201	snRNA	19	39287642	39287749	-	27.4778	21.5387	0	0	0	0	0
U6.277-201	snRNA	3	197721472	197721580	+	27.4778	21.5387	0	0	0	0	0
RNU1-17P-201	snRNA	5	180156586	180156737	+	27.4778	21.5387	0	0	0	0	0
U1.15-201	snRNA	7	129124345	129124497	+	27.4778	21.5387	0	0	0	0	0
tRNA17-CysGCA	tRNA	7	149344046	149344117	-	27.4778	21.5387	0	0	0	0	0
tRNA8-ThrAGT	tRNA	17	8090478	8090551	+	0	43.0775	0	1.44037	2.92295	1.04377	0.530658
Y_RNA.73-201	Y_RNA	X	70710916	70711017	-	13.7389	10.7694	0	1.44037	13.6404	9.39392	0
tRNA86-ArgTCT	tRNA	1	159111401	159111474	-	27.4778	10.7694	0	0	5.8459	4.17508	0.530658
Y_RNA.187-201	Y_RNA	19	56827893	56828005	-	41.2167	0	0	2.88073	1.94863	2.08754	0.530658
U6.615-201	snRNA	5	74020924	74021029	-	0	43.0775	0	2.88073	1.94863	0	0
Y_RNA.625-201	Y_RNA	3	38546971	38547072	-	13.7389	21.5387	0	1.44037	5.8459	4.17508	1.06132
Y_RNA.425-201	Y_RNA	1	185227043	185227147	-	0	10.7694	0	15.844	4.87158	14.6128	1.06132
tRNA4-ArgTCT	tRNA	17	8024243	8024330	+	27.4778	0	0	5.76146	11.6918	0	2.12263
U1.16-201	snRNA	1	147735751	147735907	+	27.4778	0	0	11.5229	0.974316	5.21885	1.59197
SNORA33-201	snoRNA	6	133138358	133138487	+	13.7389	32.3081	0	0	0	0	0
tRNA55-LysTTT	tRNA	1	205443271	205443343	+	27.4778	10.7694	0	2.88073	0.974316	2.08754	1.59197
Y_RNA.662-201	Y_RNA	2	122360649	122360740	-	41.2167	0	0	1.44037	0.974316	1.04377	1.06132
Y_RNA.755-201	Y_RNA	X	118590521	118590621	+	13.7389	21.5387	0	1.44037	5.8459	3.13131	0
U1.93-201	snRNA	21	20717465	20717629	+	0	43.0775	0	1.44037	0	1.04377	0
tRNA84-GlnTTG	tRNA	6	145503859	145503930	+	0	0	0.591296	34.5688	3.89726	6.26262	0
tRNA4-ProAGG	tRNA	16	3210386	3210480	+	27.4778	0	0	4.3211	1.94863	11.4815	0
Y_RNA.459-201	Y_RNA	14	73319932	73320039	-	13.7389	21.5387	0	4.3211	1.94863	2.08754	1.59197
Y_RNA.158-201	Y_RNA	15	45884182	45884283	+	13.7389	10.7694	0	1.44037	9.74316	9.39392	0
Y_RNA.544-201	Y_RNA	7	129601829	129601916	-	27.4778	10.7694	0	1.44037	0.974316	4.17508	0
Y_RNA.518-201	Y_RNA	7	155978816	155978917	-	27.4778	0	0	1.44037	4.87158	10.4377	0
Y_RNA.230-201	Y_RNA	3	148812140	148812249	-	13.7389	10.7694	0	18.7248	0.974316	0	0
U2.50-201	snRNA	18	56593429	56593528	-	27.4778	10.7694	5.32167	0	0	0	0
Y_RNA.579-201	Y_RNA	5	139399077	139399177	+	0	32.3081	0	0	4.87158	6.26262	0
U1.80-201	snRNA	12	56268462	56268625	+	0	43.0775	0	0	0	0	0
U6.156-201	snRNA	16	58530812	58530918	+	0	43.0775	0	0	0	0	0
U6.168-201	snRNA	6	18307204	18307310	-	0	43.0775	0	0	0	0	0
tRNA135-ThrAGT	tRNA	6	27652474	27652547	-	0	43.0775	0	0	0	0	0
SNORA22-201	snoRNA	7	65220513	65220646	+	0	43.0775	0	0	0	0	0
U1.113-201	snRNA	Y	28075126	28075289	+	0	43.0775	0	0	0	0	0
Y_RNA.343-201	Y_RNA	3	38166783	38166885	-	13.7389	0	0	7.20183	4.87158	15.6565	1.59197
tRNA3-AlaAGC	tRNA	2	27274082	27274154	+	13.7389	21.5387	0	4.3211	0.974316	2.08754	0
U6.962-201	snRNA	X	110664738	110664836	-	41.2167	0	0	1.44037	0	0	0
Y_RNA.214-201	Y_RNA	14	66644245	66644353	-	27.4778	0	0	8.6422	4.87158	1.04377	0.530658
tRNA6-AsnGTT	tRNA	1	17201958	17202031	+	41.2167	0	0	0	0	1.04377	0
tRNA7-CysGCA	tRNA	7	149243631	149243702	+	27.4778	10.7694	0	0	0	0	3.71461
tRNA4-TyrGTA	tRNA	8	67025602	67025694	+	27.4778	10.7694	0	1.44037	0.974316	1.04377	0
tRNA154-IleAAT	tRNA	6	27205350	27205423	-	27.4778	0	0.591296	8.6422	4.87158	0	0
RNU6-4-201	snRNA	1	31970419	31970525	-	41.2167	0	0	0	0	0	0
RNU5E-2P-201	snRNA	1	236026688	236026737	-	41.2167	0	0	0	0	0	0
SNORD115-5-201	snoRNA	15	25423885	25423966	+	41.2167	0	0	0	0	0	0
uc031rbn.1	piRNA	17	43622971	43623042	-	41.2167	0	0	0	0	0	0
SNORA40.1-201	snoRNA	2	135894198	135894325	+	41.2167	0	0	0	0	0	0
RNU6-35-201	snRNA	4	110913481	110913587	+	41.2167	0	0	0	0	0	0
U6atac.20-201	snRNA	5	129310584	129310694	+	41.2167	0	0	0	0	0	0
SNORA31.13-201	snoRNA	1	67568328	67568462	-	27.4778	10.7694	0	0	2.92295	0	0
U1.85-201	snRNA	15	82466565	82466726	-	27.4778	10.7694	0.591296	0	0.974316	1.04377	0
Y_RNA.530-201	Y_RNA	17	60199681	60199782	+	13.7389	21.5387	0	1.44037	0.974316	3.13131	0
tRNA7-ArgACG	tRNA	14	23398910	23398982	+	27.4778	10.7694	0	1.44037	0	1.04377	0
tRNA108-AlaAGC	tRNA	6	28763741	28763812	-	27.4778	10.7694	0	1.44037	0	0	0.530658
tRNA73-ArgCCG	tRNA	6	28849165	28849237	+	27.4778	10.7694	0	0	0.974316	0	0.530658
Y_RNA.803-201	Y_RNA	11	47841755	47841844	-	27.4778	10.7694	0	0	0.974316	0	0
U6.605-201	snRNA	3	119060681	119060787	-	27.4778	10.7694	0.591296	0	0	0	0
U1.68-201	snRNA	17	56754935	56755098	-	13.7389	21.5387	0	2.88073	0	0	0.530658
tRNA153-IleAAT	tRNA	6	27242990	27243063	-	13.7389	0	0.591296	4.3211	5.8459	13.569	0.530658
U1.29-201	snRNA	17	56756888	56757051	-	0	21.5387	0.591296	10.0826	0.974316	4.17508	1.06132
Y_RNA.162-201	Y_RNA	2	128825374	128825475	+	13.7389	21.5387	0	0	0	3.13131	0
tRNA5-TyrGTA	tRNA	14	21151432	21151520	+	0	32.3081	0	0	3.89726	2.08754	0
RNU1-14P-201	snRNA	7	53433751	53433902	+	13.7389	21.5387	0	1.44037	0	1.04377	0.530658
U6.251-201	snRNA	20	42101653	42101759	+	13.7389	21.5387	0.591296	1.44037	0.974316	0	0
RNU4-5P-201	snRNA	10	111629616	111629750	+	27.4778	10.7694	0	0	0	0	0
U6.184-201	snRNA	12	62727872	62727978	-	27.4778	10.7694	0	0	0	0	0
U3.14-201	snoRNA	14	64118015	64118217	-	27.4778	10.7694	0	0	0	0	0
SNORA59B-201	snoRNA	17	19460873	19461024	+	27.4778	10.7694	0	0	0	0	0
U6.211-201	snRNA	20	42034113	42034218	+	27.4778	10.7694	0	0	0	0	0
RNU4-4P-201	snRNA	3	172514219	172514348	-	27.4778	10.7694	0	0	0	0	0
U6.143-201	snRNA	5	86716158	86716264	-	27.4778	10.7694	0	0	0	0	0
tRNA90-AlaAGC	tRNA	6	58187444	58187516	-	27.4778	10.7694	0	0	0	0	0
SNORA22.3-201	snoRNA	7	64526377	64526510	+	27.4778	10.7694	0	0	0	0	0
U6.564-201	snRNA	16	19023479	19023585	+	0	0	0	0	0	1.04377	37.1461
Y_RNA.609-201	Y_RNA	5	175983705	175983806	+	27.4778	0	0	0	2.92295	7.30639	0
Y_RNA.181-201	Y_RNA	3	106234744	106234845	+	13.7389	21.5387	0	0	0.974316	1.04377	0
U2.42-201	snRNA	10	16518002	16518163	+	13.7389	21.5387	0.591296	0	0	1.04377	0
tRNA1-ArgCCG	tRNA	16	3200675	3200747	+	13.7389	21.5387	0	0	0	0	1.59197
uc022bdg.1	piRNA	9	6834702	6835011	+	13.7389	21.5387	0	1.44037	0	0	0
Y_RNA.313-201	Y_RNA	6	31464466	31464567	-	27.4778	0	0	1.44037	1.94863	5.21885	0
Y_RNA.211-201	Y_RNA	10	10274574	10274675	+	13.7389	10.7694	0	0	0	11.4815	0
Y_RNA.310-201	Y_RNA	18	47397925	47398036	-	13.7389	10.7694	0	4.3211	1.94863	4.17508	0.530658
Y_RNA.457-201	Y_RNA	5	172206985	172207097	-	0	32.3081	0	0	0.974316	2.08754	0
U1.56-201	snRNA	1	147806736	147806886	-	13.7389	21.5387	0	0	0	0	0
tRNA89-AsnGTT	tRNA	1	149711798	149711871	-	13.7389	21.5387	0	0	0	0	0
SNORD114-24-201	snoRNA	14	101451114	101451185	+	13.7389	21.5387	0	0	0	0	0
Y_RNA.380-201	Y_RNA	17	7169374	7169485	-	13.7389	21.5387	0	0	0	0	0
SNORA21.1-201	snoRNA	17	37007777	37007912	-	13.7389	21.5387	0	0	0	0	0
SNORA70.21-201	snoRNA	18	3025432	3025564	-	13.7389	21.5387	0	0	0	0	0
SNORD78.2-201	snoRNA	2	72987663	72987731	+	13.7389	21.5387	0	0	0	0	0
RNU6ATAC5P-201	snRNA	4	73892465	73892590	+	13.7389	21.5387	0	0	0	0	0
U8.15-201	snoRNA	5	68169781	68169914	+	13.7389	21.5387	0	0	0	0	0
SNORA69-201	snoRNA	X	118921316	118921447	-	13.7389	21.5387	0	0	0	0	0
Y_RNA.278-201	Y_RNA	7	36377276	36377387	-	27.4778	0	0	4.3211	0	1.04377	1.59197
U6.1061-201	snRNA	5	31820671	31820745	-	0	32.3081	0	1.44037	0	0	0
Y_RNA.402-201	Y_RNA	X	105669798	105669899	+	27.4778	0	0	0	1.94863	4.17508	0
Y_RNA.696-201	Y_RNA	10	112402436	112402543	-	13.7389	0	0	7.20183	0.974316	5.21885	6.3679
Y_RNA.517-201	Y_RNA	2	237061715	237061816	-	0	21.5387	0	0	1.94863	9.39392	0
Y_RNA.587-201	Y_RNA	X	107144375	107144476	-	13.7389	10.7694	0	0	2.92295	5.21885	0
U1.24-201	snRNA	1	96691457	96691616	+	13.7389	0	0	12.9633	0.974316	4.17508	0.530658
tRNA92-PseudoGAA	tRNA	1	149672905	149672976	-	0	32.3081	0	0	0	0	0
Y_RNA.74-201	Y_RNA	14	67806785	67806893	+	0	32.3081	0	0	0	0	0
SNORD115-27-201	snoRNA	15	25465644	25465725	+	0	32.3081	0	0	0	0	0
snoU13.240-201	snoRNA	7	37209283	37209384	-	0	32.3081	0	0	0	0	0
Y_RNA.564-201	Y_RNA	19	52762329	52762440	-	13.7389	10.7694	0	2.88073	1.94863	1.04377	1.59197
Y_RNA.251-201	Y_RNA	8	103962695	103962792	-	13.7389	10.7694	0	4.3211	0.974316	2.08754	0
U1.70-201	snRNA	1	7279420	7279584	+	27.4778	0	0	4.3211	0	0	0
Y_RNA.452-201	Y_RNA	3	119929167	119929268	+	13.7389	10.7694	0	0	3.89726	3.13131	0
Y_RNA.120-201	Y_RNA	15	49429959	49430060	-	0	10.7694	0	0	2.92295	17.7441	0
Y_RNA.28-201	Y_RNA	5	159435452	159435553	+	13.7389	10.7694	0	0	1.94863	4.17508	0
tRNA17-TyrGTA	tRNA	6	26595102	26595190	+	13.7389	10.7694	1.18259	1.44037	2.92295	0	0.530658
Y_RNA.516-201	Y_RNA	1	153758196	153758297	-	13.7389	10.7694	0	0	2.92295	3.13131	0
Y_RNA.45-201	Y_RNA	7	129594533	129594634	+	27.4778	0	0	0	0.974316	2.08754	0
U2.21-201	snRNA	1	65881499	65881689	+	27.4778	0	0	0	1.94863	1.04377	0
U2.43-201	snRNA	2	232366701	232366912	-	27.4778	0	0	1.44037	0	1.04377	0
Y_RNA.279-201	Y_RNA	6	17737689	17737790	-	0	21.5387	0	0	1.94863	6.26262	0
SNORD114-16-201	snoRNA	14	101439932	101440001	+	27.4778	0	0	0	0	2.08754	0
tRNA1-PheGAA	tRNA	13	95201904	95201976	-	27.4778	0	0	0	0.974316	0	1.06132
tRNA80-IleAAT	tRNA	6	58149254	58149327	+	13.7389	10.7694	0	2.88073	0.974316	1.04377	0
U6.1143-201	snRNA	11	132395703	132395781	+	27.4778	0	0	1.44037	0	0	0
U1.87-201	snRNA	15	45176814	45176978	+	27.4778	0	0	1.44037	0	0	0
RNU7-10P-201	snRNA	3	17706455	17706517	+	27.4778	0	0	1.44037	0	0	0
Y_RNA.773-201	Y_RNA	22	37409266	37409360	+	13.7389	10.7694	0	0	0.974316	3.13131	0
Y_RNA.641-201	Y_RNA	22	51108232	51108329	+	13.7389	10.7694	0	0	0.974316	3.13131	0
tRNA24-PseudoCTC	tRNA	2	96217194	96217265	-	13.7389	10.7694	0	1.44037	0	1.04377	1.59197
tRNA10-IleTAT	tRNA	19	39902808	39902900	-	13.7389	10.7694	0.591296	1.44037	0.974316	1.04377	0
U6.591-201	snRNA	5	27111676	27111781	+	27.4778	0	0.591296	0	0	0	0
tRNA103-AsnGTT	tRNA	1	149230570	149230643	-	13.7389	10.7694	0	0	1.94863	1.04377	0
SNORA40.3-201	snoRNA	10	36727589	36727716	+	27.4778	0	0	0	0	0	0
U6.882-201	snRNA	11	111903223	111903322	-	27.4778	0	0	0	0	0	0
U4.30-201	snRNA	12	25557222	25557362	-	27.4778	0	0	0	0	0	0
SNORD115-9-201	snoRNA	15	25430778	25430859	+	27.4778	0	0	0	0	0	0
U6atac.4-201	snRNA	17	29890787	29890913	-	27.4778	0	0	0	0	0	0
U6.180-201	snRNA	2	71606885	71606988	-	27.4778	0	0	0	0	0	0
Y_RNA.713-201	Y_RNA	2	166980004	166980107	-	27.4778	0	0	0	0	0	0
U6.635-201	snRNA	2	191986676	191986782	+	27.4778	0	0	0	0	0	0
U6.456-201	snRNA	2	198312469	198312575	+	27.4778	0	0	0	0	0	0
SNORA81.1-201	snoRNA	21	33036619	33036795	+	27.4778	0	0	0	0	0	0
SNORA43.1-201	snoRNA	3	8973179	8973316	+	27.4778	0	0	0	0	0	0
U6.354-201	snRNA	7	45883233	45883339	+	27.4778	0	0	0	0	0	0
U6.83-201	snRNA	7	139909363	139909471	-	27.4778	0	0	0	0	0	0
SNORA1.1-201	snoRNA	8	56815282	56815414	-	27.4778	0	0	0	0	0	0
Y_RNA.689-201	Y_RNA	9	132883085	132883191	+	13.7389	10.7694	0	2.88073	0	0	0
Y_RNA.728-201	Y_RNA	7	139794497	139794592	-	13.7389	10.7694	0	1.44037	0	1.04377	0
tRNA118-PseudoTTT	tRNA	6	28660987	28661060	-	0	10.7694	4.13907	1.44037	4.87158	2.08754	3.18395
Y_RNA.228-201	Y_RNA	6	109626697	109626798	+	13.7389	10.7694	0	0	1.94863	0	0
Y_RNA.323-201	Y_RNA	12	45274651	45274752	-	0	10.7694	0	0	2.92295	12.5252	0
U1.23-201	snRNA	10	85763088	85763235	+	0	0	0.591296	17.2844	1.94863	5.21885	1.06132
Y_RNA.98-201	Y_RNA	12	102113586	102113696	+	13.7389	10.7694	0	0	0	1.04377	0.530658
U2.29-201	snRNA	2	88315873	88316066	-	13.7389	10.7694	0	1.44037	0	0	0
U1.58-201	snRNA	5	178311716	178311880	+	13.7389	10.7694	0	1.44037	0	0	0
U6.481-201	snRNA	X	131714145	131714251	-	13.7389	10.7694	0	1.44037	0	0	0
tRNA11-CysGCA	tRNA	7	149295046	149295117	+	0	21.5387	0	0	0	4.17508	0
U2.2-201	snRNA	2	149583260	149583404	-	13.7389	10.7694	0	0	0	1.04377	0
Y_RNA.94-201	Y_RNA	4	53652704	53652805	+	13.7389	10.7694	0	0	0	1.04377	0
SNORA70.3-201	snoRNA	12	121544846	121544977	+	13.7389	10.7694	0	0	0.974316	0	0
tRNA34-ThrAGT	tRNA	6	27130050	27130123	+	13.7389	10.7694	0	0	0.974316	0	0
U6.191-201	snRNA	18	2649760	2649866	-	0	0	24.2431	0	0.974316	0	0
U6.122-201	snRNA	8	131081787	131081898	-	13.7389	10.7694	0.591296	0	0	0	0
Y_RNA.60-201	Y_RNA	8	101197366	101197467	+	13.7389	0	0	0	1.94863	9.39392	0
RNU6-28-201	snRNA	22	31875369	31875475	-	0	21.5387	0	1.44037	0	2.08754	0
U6.501-201	snRNA	2	61832751	61832857	+	13.7389	10.7694	0	0	0	0	0.530658
tRNA12-PseudoTTT	tRNA	14	74055529	74055601	-	0	21.5387	0	0	0	2.08754	1.06132
U6.590-201	snRNA	1	43457109	43457215	+	13.7389	10.7694	0	0	0	0	0
U3.2-201	snoRNA	1	91123307	91123520	+	13.7389	10.7694	0	0	0	0	0
U2.5-201	snRNA	10	103067286	103067475	+	13.7389	10.7694	0	0	0	0	0
SNORA19-201	snoRNA	10	120819523	120819650	-	13.7389	10.7694	0	0	0	0	0
SNORA1.4-201	snoRNA	11	19612703	19612838	-	13.7389	10.7694	0	0	0	0	0
SNORD43.1-201	snoRNA	11	74427732	74427794	-	13.7389	10.7694	0	0	0	0	0
RNU6-44-201	snRNA	11	112223279	112223385	-	13.7389	10.7694	0	0	0	0	0
U7.99-201	snRNA	12	69305701	69305762	+	13.7389	10.7694	0	0	0	0	0
SNORA9.1-201	snoRNA	13	73160818	73160948	+	13.7389	10.7694	0	0	0	0	0
SNORD115-20-201	snoRNA	15	25451409	25451490	+	13.7389	10.7694	0	0	0	0	0
U6.303-201	snRNA	18	19760073	19760179	-	13.7389	10.7694	0	0	0	0	0
SNORA73.2-201	snoRNA	18	53746625	53746825	-	13.7389	10.7694	0	0	0	0	0
U6.325-201	snRNA	2	239321283	239321386	+	13.7389	10.7694	0	0	0	0	0
SNORA71C-201	snoRNA	20	37058313	37058446	-	13.7389	10.7694	0	0	0	0	0
U1.98-201	snRNA	21	18091317	18091476	+	13.7389	10.7694	0	0	0	0	0
SNORA24.2-201	snoRNA	3	128433414	128433548	-	13.7389	10.7694	0	0	0	0	0
U1.75-201	snRNA	4	147501200	147501362	+	13.7389	10.7694	0	0	0	0	0
U2.58-201	snRNA	4	183469812	183469932	+	13.7389	10.7694	0	0	0	0	0
tRNA160-AlaAGC	tRNA	6	26773771	26773843	-	13.7389	10.7694	0	0	0	0	0
tRNA35-SerCGA	tRNA	6	27177628	27177709	+	13.7389	10.7694	0	0	0	0	0
SNORA22.2-201	snoRNA	7	56123058	56123195	+	13.7389	10.7694	0	0	0	0	0
U1.10-201	snRNA	8	136754586	136754738	-	13.7389	10.7694	0	0	0	0	0
U6.397-201	snRNA	8	138117595	138117701	+	13.7389	10.7694	0	0	0	0	0
U4.1-201	snRNA	9	127649689	127649828	-	13.7389	10.7694	0	0	0	0	0
RNU6-49-201	snRNA	X	37729362	37729468	+	13.7389	10.7694	0	0	0	0	0
U1.102-201	snRNA	Y	20995615	20995776	-	13.7389	10.7694	0	0	0	0	0
tRNA105-PseudoTTC	tRNA	1	149161628	149161699	-	0	21.5387	0	0	2.92295	0	0
RNU4-7P-201	snRNA	6	150647759	150647899	-	0	21.5387	0	2.88073	0	0	0
SNORA60-201	snoRNA	20	37078013	37078146	+	0	21.5387	0	0	0	2.08754	0
SNORA70.11-201	snoRNA	21	34214171	34214305	-	0	21.5387	0	0	0.974316	1.04377	0
RNU6-21-201	snRNA	16	62221444	62221550	-	0	21.5387	0	0	1.94863	0	0
U6.1252-201	snRNA	1	11212407	11212509	+	0	21.5387	0.591296	0	0	1.04377	0
Y_RNA.117-201	Y_RNA	1	248192422	248192523	+	13.7389	0	0	0	1.94863	7.30639	0
U6.55-201	snRNA	17	74652402	74652504	+	0	21.5387	0	1.44037	0	0	0
U6.798-201	snRNA	3	10258896	10259003	+	0	21.5387	0	1.44037	0	0	0
RNU6-60-201	snRNA	13	49562051	49562153	+	0	21.5387	0	0	0	1.04377	0
Y_RNA.362-201	Y_RNA	17	30790392	30790500	-	0	21.5387	0	0	0	1.04377	0
U1.107-201	snRNA	Y	20648397	20648558	+	0	21.5387	0	0	0	1.04377	0
U2.60-201	snRNA	4	155711443	155711636	+	13.7389	0	0	0	0	8.35016	0
Y_RNA.676-201	Y_RNA	16	30482908	30483024	+	0	10.7694	0	0	5.8459	5.21885	0
U1.14-201	snRNA	14	100411652	100411814	+	0	21.5387	0	0	0	0	0
SNORD115-10-201	snoRNA	15	25432683	25432763	+	0	21.5387	0	0	0	0	0
SNORD115-34-201	snoRNA	15	25477534	25477615	+	0	21.5387	0	0	0	0	0
U1.112-201	snRNA	16	3119524	3119652	+	0	21.5387	0	0	0	0	0
U4.11-201	snRNA	16	59574030	59574170	+	0	21.5387	0	0	0	0	0
U6.834-201	snRNA	17	27968629	27968720	-	0	21.5387	0	0	0	0	0
U1.60-201	snRNA	18	797990	798136	-	0	21.5387	0	0	0	0	0
SCARNA15.1-201	snoRNA	20	41933195	41933319	+	0	21.5387	0	0	0	0	0
U6.841-201	snRNA	22	30817034	30817137	+	0	21.5387	0	0	0	0	0
Y_RNA.270-201	Y_RNA	5	16623113	16623204	-	0	21.5387	0	0	0	0	0
U3.47-201	snoRNA	6	71836597	71836808	-	0	21.5387	0	0	0	0	0
U6.651-201	snRNA	7	100913219	100913322	-	0	21.5387	0	0	0	0	0
U1.51-201	snRNA	X	132372685	132372844	-	0	21.5387	0	0	0	0	0
Y_RNA.795-201	Y_RNA	1	147802396	147802519	+	0	10.7694	0	0	0.974316	9.39392	0
tRNA6-ArgACG	tRNA	6	26328368	26328440	+	0	10.7694	0	2.88073	2.92295	4.17508	0
U6.655-201	snRNA	5	133970529	133970635	-	13.7389	0	0	0	6.82021	0	0
Y_RNA.598-201	Y_RNA	12	71300697	71300798	+	0	10.7694	0	0	1.94863	7.30639	0
tRNA72-PheGAA	tRNA	6	28732164	28732236	+	13.7389	0	1.77389	0	0.974316	0	3.18395
Y_RNA.695-201	Y_RNA	14	74324764	74324868	-	0	0	0	8.6422	0	7.30639	3.18395
tRNA57-IleAAT	tRNA	6	27636362	27636435	+	0	10.7694	0.591296	5.76146	1.94863	0	0
Y_RNA.568-201	Y_RNA	3	5127863	5127964	-	0	10.7694	0	0	0.974316	7.30639	0
Y_RNA.574-201	Y_RNA	6	138105511	138105623	+	0	10.7694	0	2.88073	2.92295	2.08754	0
tRNA156-ArgACG	tRNA	6	27181623	27181695	-	13.7389	0	0	2.88073	0.974316	1.04377	0
tRNA13-PheGAA	tRNA	11	59333853	59333925	-	13.7389	0	1.77389	1.44037	0	1.04377	0.530658
Y_RNA.140-201	Y_RNA	1	51572894	51573003	+	13.7389	0	0	1.44037	0	3.13131	0
Y_RNA.441-201	Y_RNA	11	87833163	87833273	+	0	10.7694	0	4.3211	0	3.13131	0
tRNA28-IleAAT	tRNA	6	26780832	26780905	+	13.7389	0	0	1.44037	2.92295	0	0
Y_RNA.771-201	Y_RNA	7	14050294	14050388	-	0	10.7694	0	0	0.974316	6.26262	0
tRNA54-ThrCGT	tRNA	6	27586135	27586208	+	0	10.7694	1.18259	2.88073	0	1.04377	2.12263
Y_RNA.615-201	Y_RNA	1	39416497	39416597	-	13.7389	0	0	0	0.974316	3.13131	0
tRNA17-TyrGTA	tRNA	14	21128117	21128210	-	13.7389	0	0	0	2.92295	1.04377	0
Y_RNA.223-201	Y_RNA	1	248209090	248209191	+	0	10.7694	0	0	1.94863	4.17508	0
Y_RNA.66-201	Y_RNA	X	122990912	122991013	-	13.7389	0	0	0	0.974316	2.08754	0
SNORA77-201	snoRNA	1	203698709	203698833	+	0	0	0	0	0	16.7003	0
U6.513-201	snRNA	4	71717847	71717957	+	13.7389	0	0	0	2.92295	0	0
U1.32-201	snRNA	6	145784374	145784535	-	13.7389	0	0	2.88073	0	0	0
tRNA114-ArgCCG	tRNA	6	28710729	28710801	-	13.7389	0	0.591296	0	0	1.04377	1.06132
Y_RNA.785-201	Y_RNA	6	151699135	151699234	-	0	10.7694	0	1.44037	0.974316	3.13131	0
Y_RNA.594-201	Y_RNA	17	60738982	60739086	-	13.7389	0	0	0	0.974316	1.04377	0.530658
U1.3-201	snRNA	7	139941670	139941832	+	13.7389	0	0	1.44037	0	1.04377	0
tRNA23-PseudoCTG	tRNA	1	147825689	147825760	+	0	10.7694	0	4.3211	0.974316	0	0
U2.16-201	snRNA	2	72948935	72949132	+	0	10.7694	0	0	0.974316	3.13131	1.06132
U3.55-201	snoRNA	10	28696969	28697180	-	0	0	0	15.844	0	0	0
tRNA5-IleTAT	tRNA	2	43037676	43037768	+	13.7389	0	0	0	0.974316	1.04377	0
Y_RNA.330-201	Y_RNA	7	72453891	72453991	-	13.7389	0	0	0	1.94863	0	0
SNORD95.1-201	snoRNA	9	84503833	84503900	+	0	0	0	14.4037	0	0	1.06132
tRNA4-LeuTAA	tRNA	11	59319228	59319310	+	13.7389	0	0	0	0	0	1.59197
Y_RNA.653-201	Y_RNA	4	113195228	113195309	+	13.7389	0	0	0	0.974316	0	0.530658
tRNA130-ValCAC	tRNA	1	17006501	17006573	-	13.7389	0	0	1.44037	0	0	0
U2.57-201	snRNA	11	125519641	125519782	+	13.7389	0	0	1.44037	0	0	0
RNU5E-9P-201	snRNA	2	179007275	179007378	+	13.7389	0	0	1.44037	0	0	0
tRNA158-IleAAT	tRNA	6	27144994	27145067	-	0	0	1.18259	5.76146	5.8459	2.08754	0
Y_RNA.658-201	Y_RNA	10	32044970	32045064	-	0	10.7694	0	0	1.94863	2.08754	0
Y_RNA.407-201	Y_RNA	6	130895141	130895257	-	0	10.7694	0	0	1.94863	2.08754	0
U2.66-201	snRNA	1	205535844	205535927	+	13.7389	0	0	0	0	0	1.06132
tRNA96-PheGAA	tRNA	6	28949449	28949521	-	13.7389	0	0	0	0	0	1.06132
U6.642-201	snRNA	9	15544186	15544292	+	13.7389	0	0	0	0	0	1.06132
U6.534-201	snRNA	X	134052340	134052446	-	13.7389	0	0	0	0	0	1.06132
Y_RNA.550-201	Y_RNA	1	146891926	146892027	-	13.7389	0	0	0	0	1.04377	0
Y_RNA.682-201	Y_RNA	12	7999884	7999978	+	13.7389	0	0	0	0	1.04377	0
Y_RNA.724-201	Y_RNA	2	85560018	85560119	-	13.7389	0	0	0	0	1.04377	0
RNU6-34-201	snRNA	4	97073448	97073554	-	13.7389	0	0	0	0	1.04377	0
Y_RNA.757-201	Y_RNA	1	17484692	17484779	+	13.7389	0	0	0	0.974316	0	0
Y_RNA.368-201	Y_RNA	12	54492975	54493086	-	13.7389	0	0	0	0.974316	0	0
Y_RNA.590-201	Y_RNA	3	193341978	193342090	+	13.7389	0	0	0	0.974316	0	0
RNU7-21P-201	snRNA	9	135839119	135839180	+	13.7389	0	0	0	0.974316	0	0
Y_RNA.14-201	Y_RNA	16	68508456	68508567	-	0	10.7694	0	2.88073	0	0	1.06132
U6.65-201	snRNA	3	146289264	146289370	+	13.7389	0	0.591296	0	0	0	0
tRNA29-IleTAT	tRNA	6	26988125	26988218	+	13.7389	0	0.591296	0	0	0	0
tRNA2-SerCGA	tRNA	12	56584148	56584229	+	0	10.7694	0	1.44037	0	2.08754	0
tRNA20-CysGCA	tRNA	7	149286164	149286235	-	0	10.7694	0	0	0	0	3.18395
Y_RNA.354-201	Y_RNA	7	72818118	72818219	-	0	10.7694	0	0	0	3.13131	0
Y_RNA.331-201	Y_RNA	11	34210721	34210822	+	0	10.7694	0	0	1.94863	1.04377	0
Y_RNA.799-201	Y_RNA	20	36681049	36681148	-	0	0	0	1.44037	2.92295	9.39392	0
SCARNA16.3-201	snoRNA	1	9142755	9142938	+	13.7389	0	0	0	0	0	0
tRNA1-PseudoCAC	tRNA	1	17052061	17052133	+	13.7389	0	0	0	0	0	0
SCARNA24.2-201	snoRNA	1	29016177	29016306	+	13.7389	0	0	0	0	0	0
SNORA62.2-201	snoRNA	1	35775875	35776026	+	13.7389	0	0	0	0	0	0
SNORA58.1-201	snoRNA	1	54236691	54236826	-	13.7389	0	0	0	0	0	0
Y_RNA.67-201	Y_RNA	1	111307030	111307128	-	13.7389	0	0	0	0	0	0
tRNA10-AsnGTT	tRNA	1	143690028	143690101	+	13.7389	0	0	0	0	0	0
tRNA120-GlnCTG	tRNA	1	145379320	145379391	-	13.7389	0	0	0	0	0	0
tRNA31-GluTTC	tRNA	1	149719802	149719870	+	13.7389	0	0	0	0	0	0
SNORA40.20-201	snoRNA	1	150573015	150573135	-	13.7389	0	0	0	0	0	0
U6.388-201	snRNA	1	151601800	151601906	+	13.7389	0	0	0	0	0	0
Y_RNA.302-201	Y_RNA	1	248758226	248758334	-	13.7389	0	0	0	0	0	0
Y_RNA.415-201	Y_RNA	10	13553206	13553313	-	13.7389	0	0	0	0	0	0
U3.13-201	snoRNA	10	19887176	19887391	+	13.7389	0	0	0	0	0	0
U2.40-201	snRNA	10	62672523	62672685	-	13.7389	0	0	0	0	0	0
U6.127-201	snRNA	10	75038820	75038926	+	13.7389	0	0	0	0	0	0
Y_RNA.471-201	Y_RNA	11	40373114	40373222	+	13.7389	0	0	0	0	0	0
U6.323-201	snRNA	11	63650059	63650157	-	13.7389	0	0	0	0	0	0
U6.389-201	snRNA	11	72580589	72580695	-	13.7389	0	0	0	0	0	0
U4.60-201	snRNA	11	105695360	105695496	+	13.7389	0	0	0	0	0	0
SNORD39.3-201	snoRNA	11	109134221	109134291	-	13.7389	0	0	0	0	0	0
U4.8-201	snRNA	11	122797742	122797881	+	13.7389	0	0	0	0	0	0
uc021qsh.1	piRNA	11	130005596	130005622	+	13.7389	0	0	0	0	0	0
U1.86-201	snRNA	12	22348403	22348563	-	13.7389	0	0	0	0	0	0
tRNA1-LysTTT	tRNA	12	27843306	27843378	+	13.7389	0	0	0	0	0	0
U6.506-201	snRNA	12	52381441	52381547	+	13.7389	0	0	0	0	0	0
SNORD81.4-201	snoRNA	12	54185089	54185131	+	13.7389	0	0	0	0	0	0
SNORA38.1-201	snoRNA	12	119326239	119326369	-	13.7389	0	0	0	0	0	0
RNU6-38-201	snRNA	13	75683724	75683830	+	13.7389	0	0	0	0	0	0
RNU6-72-201	snRNA	13	86158883	86158988	-	13.7389	0	0	0	0	0	0
RNU1-24P-201	snRNA	13	102431234	102431398	-	13.7389	0	0	0	0	0	0
SNORD44.1-201	snoRNA	13	112706392	112706452	+	13.7389	0	0	0	0	0	0
SNORA11B-201	snoRNA	14	91592769	91592897	+	13.7389	0	0	0	0	0	0
SNORD114-18-201	snoRNA	14	101442162	101442233	+	13.7389	0	0	0	0	0	0
SNORD114-30-201	snoRNA	14	101458256	101458327	+	13.7389	0	0	0	0	0	0
SNORD115-18-201	snoRNA	15	25448374	25448455	+	13.7389	0	0	0	0	0	0
SNORD115-42-201	snoRNA	15	25492492	25492573	+	13.7389	0	0	0	0	0	0
tRNA4-ArgTCG	tRNA	15	89878304	89878376	+	13.7389	0	0	0	0	0	0
SNORD18.1-201	snoRNA	15	91298473	91298542	-	13.7389	0	0	0	0	0	0
Y_RNA.126-201	Y_RNA	15	91520438	91520535	-	13.7389	0	0	0	0	0	0
SNORA1.2-201	snoRNA	16	24344736	24344868	-	13.7389	0	0	0	0	0	0
snoU13.175-201	snoRNA	16	53368474	53368576	+	13.7389	0	0	0	0	0	0
RNU6-23-201	snRNA	16	70479196	70479302	-	13.7389	0	0	0	0	0	0
U6atac.25-201	snRNA	16	70886601	70886717	+	13.7389	0	0	0	0	0	0
uc021ufb.1	piRNA	17	79477605	79477634	-	13.7389	0	0	0	0	0	0
SNORD28.2-201	snoRNA	18	56267863	56267930	+	13.7389	0	0	0	0	0	0
U6atac.10-201	snRNA	2	7716972	7717102	+	13.7389	0	0	0	0	0	0
SNORA51.7-201	snoRNA	2	10436173	10436306	-	13.7389	0	0	0	0	0	0
U6.200-201	snRNA	2	44119829	44119935	+	13.7389	0	0	0	0	0	0
U1.11-201	snRNA	2	85955317	85955460	-	13.7389	0	0	0	0	0	0
U8.9-201	snoRNA	2	86574185	86574318	-	13.7389	0	0	0	0	0	0
SCARNA4.1-201	snoRNA	2	131687335	131687457	-	13.7389	0	0	0	0	0	0
RNU7-2P-201	snRNA	2	146902724	146902785	+	13.7389	0	0	0	0	0	0
SNORA26.5-201	snoRNA	20	5102063	5102185	-	13.7389	0	0	0	0	0	0
RNU7-14P-201	snRNA	20	52285236	52285297	-	13.7389	0	0	0	0	0	0
U6.382-201	snRNA	22	31784719	31784823	-	13.7389	0	0	0	0	0	0
U6.489-201	snRNA	3	15474617	15474723	-	13.7389	0	0	0	0	0	0
U6.588-201	snRNA	3	27307071	27307174	-	13.7389	0	0	0	0	0	0
SNORD38.2-201	snoRNA	3	53367087	53367155	-	13.7389	0	0	0	0	0	0
Y_RNA.774-201	Y_RNA	3	61724801	61724903	-	13.7389	0	0	0	0	0	0
U6.129-201	snRNA	3	93695873	93695979	+	13.7389	0	0	0	0	0	0
U1.7-201	snRNA	3	170712659	170712822	-	13.7389	0	0	0	0	0	0
U2.48-201	snRNA	3	195655460	195655646	-	13.7389	0	0	0	0	0	0
SNORA75.1-201	snoRNA	4	17322369	17322505	-	13.7389	0	0	0	0	0	0
SNORD50.1-201	snoRNA	4	77323229	77323299	+	13.7389	0	0	0	0	0	0
SNORD42.2-201	snoRNA	4	83323791	83323859	-	13.7389	0	0	0	0	0	0
Y_RNA.108-201	Y_RNA	4	88665104	88665205	-	13.7389	0	0	0	0	0	0
U6.199-201	snRNA	4	106328154	106328249	+	13.7389	0	0	0	0	0	0
U1.120-201	snRNA	4	179037875	179038015	-	13.7389	0	0	0	0	0	0
RNU7-34P-201	snRNA	5	118093906	118093969	+	13.7389	0	0	0	0	0	0
RNU5B-4P-201	snRNA	5	138783596	138783706	+	13.7389	0	0	0	0	0	0
U6.632-201	snRNA	6	23125209	23125315	-	13.7389	0	0	0	0	0	0
RNU7-26P-201	snRNA	6	27865282	27865344	-	13.7389	0	0	0	0	0	0
tRNA121-ThrCGT	tRNA	6	28615984	28616057	-	13.7389	0	0	0	0	0	0
U6.1157-201	snRNA	6	45613841	45613912	+	13.7389	0	0	0	0	0	0
U1.19-201	snRNA	6	47791126	47791286	+	13.7389	0	0	0	0	0	0
SNORD65.3-201	snoRNA	7	23436065	23436135	+	13.7389	0	0	0	0	0	0
SNORA15.1-201	snoRNA	7	65225039	65225173	+	13.7389	0	0	0	0	0	0
Y_RNA.59-201	Y_RNA	7	74927121	74927222	-	13.7389	0	0	0	0	0	0
Y_RNA.342-201	Y_RNA	7	76670964	76671065	+	13.7389	0	0	0	0	0	0
snoU13.283-201	snoRNA	7	140075363	140075466	-	13.7389	0	0	0	0	0	0
RNU7-20P-201	snRNA	7	148518104	148518165	+	13.7389	0	0	0	0	0	0
SNORD65.4-201	snoRNA	8	41284174	41284246	+	13.7389	0	0	0	0	0	0
U2.4-201	snRNA	8	77177778	77177967	-	13.7389	0	0	0	0	0	0
Y_RNA.65-201	Y_RNA	8	95725943	95726040	-	13.7389	0	0	0	0	0	0
snoU13.246-201	snoRNA	8	95918245	95918347	-	13.7389	0	0	0	0	0	0
SNORA30.2-201	snoRNA	9	20786926	20787054	+	13.7389	0	0	0	0	0	0
Y_RNA.167-201	Y_RNA	9	37160134	37160234	+	13.7389	0	0	0	0	0	0
U6.285-201	snRNA	9	80250119	80250225	-	13.7389	0	0	0	0	0	0
U6.1152-201	snRNA	9	97007971	97008041	+	13.7389	0	0	0	0	0	0
U6.757-201	snRNA	9	100794512	100794617	+	13.7389	0	0	0	0	0	0
SNORD62.1-201	snoRNA	9	139988797	139988882	+	13.7389	0	0	0	0	0	0
U6.1214-201	snRNA	X	112162360	112162458	+	13.7389	0	0	0	0	0	0
tRNA14-TyrATA	tRNA	2	219110549	219110641	+	0	10.7694	0	0	0	1.04377	1.59197
Y_RNA.268-201	Y_RNA	20	42973479	42973569	+	0	10.7694	0	0	0	2.08754	0.530658
U2.56-201	snRNA	17	57206637	57206819	-	0	10.7694	0	1.44037	0	1.04377	0
RNU6-45-201	snRNA	11	63737942	63738048	+	0	10.7694	0	1.44037	0.974316	0	0
U2.36-201	snRNA	9	2162763	2162953	-	0	10.7694	0	0	0	2.08754	0
tRNA6-AlaAGC	tRNA	8	67026424	67026496	+	0	10.7694	0.591296	1.44037	0	0	0
Y_RNA.22-201	Y_RNA	6	31369929	31370027	-	0	10.7694	0	0	1.94863	0	0
Y_RNA.50-201	Y_RNA	1	153698728	153698829	-	0	0	0	0	0.974316	11.4815	0
Y_RNA.373-201	Y_RNA	10	61841499	61841612	+	0	10.7694	0	1.44037	0	0	0
U6.1186-201	snRNA	14	73713526	73713588	-	0	10.7694	0	1.44037	0	0	0
U6.228-201	snRNA	3	15381256	15381362	+	0	10.7694	0	1.44037	0	0	0
U3.19-201	snoRNA	7	25304275	25304377	+	0	10.7694	0	1.44037	0	0	0
tRNA11-IleAAT	tRNA	6	26554350	26554423	+	0	0	0	7.20183	3.89726	0	1.06132
Y_RNA.631-201	Y_RNA	3	101347154	101347250	-	0	0	0	2.88073	4.87158	4.17508	0
Y_RNA.476-201	Y_RNA	1	91727182	91727281	+	0	10.7694	0	0	0	1.04377	0
tRNA121-GlnCTG	tRNA	1	144839436	144839507	-	0	10.7694	0	0	0	1.04377	0
Y_RNA.628-201	Y_RNA	1	211976359	211976446	+	0	10.7694	0	0	0	1.04377	0
SNORA70B-201	snoRNA	2	61644379	61644513	-	0	10.7694	0	0	0	1.04377	0
Y_RNA.103-201	Y_RNA	2	65061190	65061291	-	0	10.7694	0	0	0	1.04377	0
U6.560-201	snRNA	20	55361037	55361143	-	0	10.7694	0	0	0	1.04377	0
tRNA87-AlaAGC	tRNA	1	150017382	150017452	-	0	10.7694	0	0	0.974316	0	0
Y_RNA.243-201	Y_RNA	1	151814212	151814313	-	0	10.7694	0	0	0.974316	0	0
U1.41-201	snRNA	11	3069589	3069751	-	0	10.7694	0	0	0.974316	0	0
Y_RNA.469-201	Y_RNA	20	431307	431406	+	0	10.7694	0	0	0.974316	0	0
Y_RNA.320-201	Y_RNA	7	10941605	10941701	+	0	10.7694	0	0	0.974316	0	0
Y_RNA.443-201	Y_RNA	8	100540054	100540155	+	0	10.7694	0	0	0.974316	0	0
RNU6-22-201	snRNA	16	69209574	69209680	-	0	10.7694	0.591296	0	0	0	0
U6.232-201	snRNA	20	15003498	15003604	+	0	10.7694	0.591296	0	0	0	0
U4.57-201	snRNA	8	129022628	129022857	-	0	10.7694	0	0	0	0	0.530658
U6atac.11-201	snRNA	1	12630000	12630100	-	0	10.7694	0	0	0	0	0
U6.134-201	snRNA	1	19631570	19631676	-	0	10.7694	0	0	0	0	0
Y_RNA.378-201	Y_RNA	1	40347238	40347350	-	0	10.7694	0	0	0	0	0
RNU6V-201	snRNA	1	110134156	110134262	-	0	10.7694	0	0	0	0	0
tRNA115-AsnGTT	tRNA	1	145979034	145979107	-	0	10.7694	0	0	0	0	0
U1.35-201	snRNA	1	147874868	147875028	+	0	10.7694	0	0	0	0	0
U3.72-201	snoRNA	1	153970517	153970627	-	0	10.7694	0	0	0	0	0
tRNA46-AspGTC	tRNA	1	161501915	161501986	+	0	10.7694	0	0	0	0	0
SNORA11.3-201	snoRNA	10	74885838	74885965	-	0	10.7694	0	0	0	0	0
RNU5B-6P-201	snRNA	10	110944651	110944765	-	0	10.7694	0	0	0	0	0
U6.108-201	snRNA	10	110999397	110999504	+	0	10.7694	0	0	0	0	0
U6.954-201	snRNA	11	16995968	16996035	-	0	10.7694	0	0	0	0	0
U1.54-201	snRNA	11	66160920	66161083	+	0	10.7694	0	0	0	0	0
U4.2-201	snRNA	11	66382435	66382561	-	0	10.7694	0	0	0	0	0
Y_RNA.548-201	Y_RNA	11	70551272	70551374	-	0	10.7694	0	0	0	0	0
U6.192-201	snRNA	11	85864269	85864376	+	0	10.7694	0	0	0	0	0
U6.541-201	snRNA	12	65489529	65489635	+	0	10.7694	0	0	0	0	0
SNORD115-2-201	snoRNA	15	25417782	25417863	+	0	10.7694	0	0	0	0	0
SNORD115-19-201	snoRNA	15	25449504	25449585	+	0	10.7694	0	0	0	0	0
U6.666-201	snRNA	15	50639620	50639726	-	0	10.7694	0	0	0	0	0
U6.13-201	snRNA	16	71699994	71700100	+	0	10.7694	0	0	0	0	0
Y_RNA.735-201	Y_RNA	17	4089621	4089719	+	0	10.7694	0	0	0	0	0
tRNA41-SerCGA	tRNA	17	8042199	8042280	-	0	10.7694	0	0	0	0	0
SNORA31.12-201	snoRNA	17	19565313	19565403	+	0	10.7694	0	0	0	0	0
SCARNA20-201	snoRNA	17	58308877	58309007	-	0	10.7694	0	0	0	0	0
Y_RNA.395-201	Y_RNA	17	59951445	59951543	-	0	10.7694	0	0	0	0	0
SNORD18.2-201	snoRNA	2	12170429	12170498	-	0	10.7694	0	0	0	0	0
Y_RNA.650-201	Y_RNA	2	29150109	29150206	-	0	10.7694	0	0	0	0	0
U6.1177-201	snRNA	2	43635446	43635551	+	0	10.7694	0	0	0	0	0
U4.77-201	snRNA	2	48567826	48567965	-	0	10.7694	0	0	0	0	0
uc010yty.2	piRNA	2	90493808	90493837	-	0	10.7694	0	0	0	0	0
U6.357-201	snRNA	2	114438688	114438794	+	0	10.7694	0	0	0	0	0
U4.44-201	snRNA	2	128229810	128229991	+	0	10.7694	0	0	0	0	0
tRNA11-PseudoTTG	tRNA	2	132143133	132143204	+	0	10.7694	0	0	0	0	0
Y_RNA.5-201	Y_RNA	2	211130687	211130798	+	0	10.7694	0	0	0	0	0
U1.40-201	snRNA	2	231998176	231998344	+	0	10.7694	0	0	0	0	0
Y_RNA.227-201	Y_RNA	2	234288489	234288601	-	0	10.7694	0	0	0	0	0
U6.527-201	snRNA	20	34516492	34516597	-	0	10.7694	0	0	0	0	0
U6atac.5-201	snRNA	20	44407337	44407462	+	0	10.7694	0	0	0	0	0
U6.1208-201	snRNA	22	32233224	32233284	+	0	10.7694	0	0	0	0	0
U6atac.1-201	snRNA	3	57605174	57605299	+	0	10.7694	0	0	0	0	0
U1.49-201	snRNA	3	142139047	142139211	-	0	10.7694	0	0	0	0	0
U6.259-201	snRNA	3	196435730	196435835	-	0	10.7694	0	0	0	0	0
SNORA31.8-201	snoRNA	4	106027144	106027251	+	0	10.7694	0	0	0	0	0
U6.375-201	snRNA	4	109573306	109573412	+	0	10.7694	0	0	0	0	0
U8.8-201	snoRNA	5	15110895	15111029	-	0	10.7694	0	0	0	0	0
U6.54-201	snRNA	5	32234872	32234981	-	0	10.7694	0	0	0	0	0
tRNA167-ThrAGT	tRNA	6	26533145	26533218	-	0	10.7694	0	0	0	0	0
tRNA60-ThrAGT	tRNA	6	27694473	27694546	+	0	10.7694	0	0	0	0	0
tRNA125-ThrCGT	tRNA	6	28456770	28456843	-	0	10.7694	0	0	0	0	0
tRNA111-PseudoAGC	tRNA	6	28746544	28746615	-	0	10.7694	0	0	0	0	0
SNORA73.7-201	snoRNA	6	108306863	108306983	-	0	10.7694	0	0	0	0	0
SNORA15-201	snoRNA	7	56128163	56128295	+	0	10.7694	0	0	0	0	0
Y_RNA.213-201	Y_RNA	7	68972496	68972608	-	0	10.7694	0	0	0	0	0
uc011krj.1	piRNA	7	141505072	141505102	-	0	10.7694	0	0	0	0	0
tRNA23-CysGCA	tRNA	7	149072850	149072921	-	0	10.7694	0	0	0	0	0
SNORA70.7-201	snoRNA	8	4985801	4985934	-	0	10.7694	0	0	0	0	0
U6atac.29-201	snRNA	8	55065367	55065442	-	0	10.7694	0	0	0	0	0
Y_RNA.608-201	Y_RNA	8	75288922	75289028	+	0	10.7694	0	0	0	0	0
uc022bip.1	piRNA	9	82482631	82482673	-	0	10.7694	0	0	0	0	0
Y_RNA.424-201	Y_RNA	X	21890825	21890926	+	0	10.7694	0	0	0	0	0
U4.47-201	snRNA	X	48939686	48939823	+	0	10.7694	0	0	0	0	0
SNORA11.6-201	snoRNA	X	54953738	54953866	+	0	10.7694	0	0	0	0	0
U3.30-201	snoRNA	X	121974279	121974497	+	0	10.7694	0	0	0	0	0
U1.111-201	snRNA	Y	19900883	19901042	-	0	10.7694	0	0	0	0	0
tRNA165-IleAAT	tRNA	6	26721221	26721294	-	0	0	0	4.3211	5.8459	0	0.530658
tRNA88-PseudoCCT	tRNA	1	149728271	149728341	-	0	0	0	7.20183	0.974316	1.04377	1.06132
Y_RNA.107-201	Y_RNA	12	93854501	93854602	-	0	0	0	0	6.82021	3.13131	0
tRNA3-GlnCTG	tRNA	12	74851182	74851254	+	0	0	0	8.6422	0	1.04377	0
Y_RNA.372-201	Y_RNA	14	64314979	64315080	-	0	0	0	1.44037	4.87158	3.13131	0
U3.65-201	snoRNA	X	54091278	54091399	-	0	0	0	7.20183	0.974316	0	1.06132
SCARNA17-201	snoRNA	18	47340503	47340646	+	0	0	1.77389	0	0	1.04377	6.3679
tRNA34-IleAAT	tRNA	17	8130309	8130382	-	0	0	0.591296	5.76146	0	1.04377	0.530658
Y_RNA.750-201	Y_RNA	3	15278507	15278600	-	0	0	0	5.76146	0.974316	1.04377	0
Y_RNA.556-201	Y_RNA	5	54336675	54336773	+	0	0	0	0	2.92295	4.17508	0
Y_RNA.338-201	Y_RNA	7	99928400	99928500	-	0	0	0	0	2.92295	4.17508	0
tRNA88-PseudoGAA	tRNA	6	79668010	79668082	-	0	0	0	0	0	0	6.89856
RNU7-47P-201	snRNA	3	142520049	142520110	+	0	0	0	1.44037	0	3.13131	2.12263
U2.30-201	snRNA	8	110886142	110886247	-	0	0	6.50426	0	0	0	0
tRNA6-IleGAT	tRNA	X	3794842	3794915	-	0	0	3.54778	1.44037	0.974316	0	0.530658
Y_RNA.264-201	Y_RNA	17	48774005	48774121	+	0	0	0	0	0	6.26262	0
tRNA5-PseudoAAT	tRNA	20	51218338	51218415	-	0	0	2.95648	0	0	0	3.18395
Y_RNA.344-201	Y_RNA	21	30511604	30511705	-	0	0	0	0	1.94863	4.17508	0
tRNA10-IleAAT	tRNA	14	102783429	102783502	+	0	0	0.591296	2.88073	1.94863	0	0.530658
tRNA24-LysCTT	tRNA	5	26198539	26198611	-	0	0	0	0	5.8459	0	0
U7.67-201	snRNA	10	27521184	27521245	-	0	0	0	5.76146	0	0	0
Y_RNA.545-201	Y_RNA	12	123833546	123833647	-	0	0	0	5.76146	0	0	0
U3.76-201	snoRNA	2	219484524	219484660	+	0	0	0	5.76146	0	0	0
Y_RNA.439-201	Y_RNA	1	95591067	95591165	-	0	0	0	1.44037	0	4.17508	0
Y_RNA.72-201	Y_RNA	12	51333710	51333809	-	0	0	0	1.44037	1.94863	2.08754	0
Y_RNA.727-201	Y_RNA	4	88333380	88333498	+	0	0	0	1.44037	2.92295	1.04377	0
tRNA7-IleGAT	tRNA	X	3756418	3756491	-	0	0	2.36518	1.44037	0	0	1.59197
Y_RNA.460-201	Y_RNA	10	76311150	76311251	+	0	0	0	4.3211	0	1.04377	0
U6.253-201	snRNA	6	113292695	113292801	+	0	0	1.18259	1.44037	0.974316	0	1.59197
Y_RNA.85-201	Y_RNA	2	173422879	173422980	-	0	0	0	0	0.974316	4.17508	0
RNU7-11P-201	snRNA	4	39622632	39622693	+	0	0	0	4.3211	0	0	0.530658
tRNA5-IleGAT	tRNA	X	3833271	3833344	-	0	0	4.13907	0	0	0	0.530658
Y_RNA.466-201	Y_RNA	12	100651466	100651568	-	0	0	0	1.44037	0	3.13131	0
Y_RNA.730-201	Y_RNA	17	19552807	19552900	-	0	0	0	2.88073	0.974316	0	0.530658
U6.294-201	snRNA	12	8637342	8637448	+	0	0	0	1.44037	2.92295	0	0
U3.24-201	snoRNA	8	98370493	98370702	+	0	0	0	4.3211	0	0	0
uc011drv.1	piRNA	6	33853295	33853325	-	0	0	1.77389	1.44037	0	0	1.06132
Y_RNA.154-201	Y_RNA	3	106407525	106407626	+	0	0	0	0	0	4.17508	0
Y_RNA.244-201	Y_RNA	7	75010915	75011015	+	0	0	0	0	0.974316	3.13131	0
tRNA59-IleAAT	tRNA	6	27655967	27656040	+	0	0	0.591296	1.44037	0.974316	0	1.06132
Y_RNA.747-201	Y_RNA	7	103075441	103075539	-	0	0	0	0	1.94863	2.08754	0
tRNA163-IleAAT	tRNA	6	26745255	26745328	-	0	0	2.36518	0	0	1.04377	0.530658
Y_RNA.177-201	Y_RNA	1	33105552	33105653	+	0	0	0	2.88073	0	1.04377	0
tRNA38-IleAAT	tRNA	6	27241739	27241812	+	0	0	1.77389	0	1.94863	0	0
U6.1160-201	snRNA	3	124126538	124126630	+	0	0	3.54778	0	0	0	0
Y_RNA.642-201	Y_RNA	16	53284742	53284835	-	0	0	0	1.44037	0	2.08754	0
Y_RNA.259-201	Y_RNA	4	126283974	126284084	+	0	0	0	1.44037	0	2.08754	0
Y_RNA.101-201	Y_RNA	16	86309036	86309129	-	0	0	0	1.44037	1.94863	0	0
tRNA9-IleAAT	tRNA	17	8090911	8090984	+	0	0	0	1.44037	1.94863	0	0
U2.54-201	snRNA	15	53944174	53944320	+	0	0	1.18259	0	0	1.04377	1.06132
Y_RNA.169-201	Y_RNA	1	64532312	64532413	-	0	0	0	0	0	3.13131	0
Y_RNA.381-201	Y_RNA	1	100257218	100257309	+	0	0	0	0	0	3.13131	0
Y_RNA.63-201	Y_RNA	5	132328791	132328892	-	0	0	0	0	0	3.13131	0
Y_RNA.562-201	Y_RNA	11	24477457	24477556	+	0	0	0	0	0.974316	2.08754	0
tRNA5-LysCTT	tRNA	16	3214939	3215011	+	0	0	0	0	1.94863	1.04377	0
Y_RNA.185-201	Y_RNA	8	13017687	13017788	+	0	0	0	0	1.94863	1.04377	0
uc002bsh.3	piRNA	15	93139676	93139751	+	0	0	0	0	2.92295	0	0
Y_RNA.178-201	Y_RNA	5	23994611	23994712	-	0	0	0	0	2.92295	0	0
U3.60-201	snoRNA	10	120545264	120545475	-	0	0	0	2.88073	0	0	0
Y_RNA.6-201	Y_RNA	18	31581662	31581763	-	0	0	0	2.88073	0	0	0
snoU13.196-201	snoRNA	5	76079921	76080024	+	0	0	0	2.88073	0	0	0
U6.1010-201	snRNA	7	65809291	65809401	+	0	0	0	2.88073	0	0	0
SNORA7.1-201	snoRNA	X	15734331	15734469	+	0	0	0	2.88073	0	0	0
Y_RNA.716-201	Y_RNA	X	71504795	71504895	-	0	0	0	2.88073	0	0	0
U6.678-201	snRNA	10	2241581	2241682	+	0	0	0	0	0	0	2.65329
U6.639-201	snRNA	6	151936908	151937014	-	0	0	0	0	0	0	2.65329
uc022blc.1	piRNA	9	103493783	103494070	+	0	0	1.18259	1.44037	0	0	0
RNU7-25P-201	snRNA	18	3093566	3093627	+	0	0	0	1.44037	0	0	1.06132
tRNA19-CysGCA	tRNA	7	149292305	149292376	-	0	0	0	0	1.94863	0	0.530658
tRNA12-PseudoGCA	tRNA	3	17741392	17741464	-	0	0	0	1.44037	0.974316	0	0
tRNA9-PseudoAAT	tRNA	12	129716198	129716272	+	0	0	1.18259	0	0	0	1.06132
tRNA41-PseudoACT	tRNA	6	27261671	27261744	+	0	0	0.591296	0	0.974316	0	0.530658
Y_RNA.301-201	Y_RNA	1	185603205	185603314	-	0	0	0	0	0	2.08754	0
Y_RNA.697-201	Y_RNA	10	6287694	6287794	-	0	0	0	0	0	2.08754	0
uc002bzi.2	piRNA	15	102296993	102297089	+	0	0	0	0	0	2.08754	0
Y_RNA.222-201	Y_RNA	16	5001774	5001892	-	0	0	0	0	0	2.08754	0
SNORD14.1-201	snoRNA	2	25192257	25192346	-	0	0	0	0	0	2.08754	0
Y_RNA.554-201	Y_RNA	2	42084411	42084512	-	0	0	0	0	0	2.08754	0
Y_RNA.506-201	Y_RNA	20	42079799	42079900	-	0	0	0	0	0	2.08754	0
U6.839-201	snRNA	6	31050787	31050886	+	0	0	0	0	0	2.08754	0
U6.120-201	snRNA	6	107055591	107055694	+	0	0	0	0	0	2.08754	0
Y_RNA.538-201	Y_RNA	X	11134212	11134313	-	0	0	0	0	0	2.08754	0
tRNA14-CysGCA	tRNA	7	149361915	149361986	+	0	0	0	0	0.974316	0	1.06132
U6.628-201	snRNA	8	99475172	99475278	-	0	0	0.591296	1.44037	0	0	0
tRNA29-GluCTC	tRNA	1	149334272	149334340	+	0	0	0	0	0.974316	1.04377	0
Y_RNA.584-201	Y_RNA	14	89306509	89306607	+	0	0	0	0	0.974316	1.04377	0
Y_RNA.812-201	Y_RNA	14	104192065	104192162	-	0	0	0	0	0.974316	1.04377	0
Y_RNA.124-201	Y_RNA	16	28194639	28194751	+	0	0	0	0	0.974316	1.04377	0
Y_RNA.311-201	Y_RNA	4	60698893	60698994	+	0	0	0	0	0.974316	1.04377	0
Y_RNA.708-201	Y_RNA	4	146070689	146070801	-	0	0	0	0	0.974316	1.04377	0
Y_RNA.759-201	Y_RNA	5	179274035	179274130	-	0	0	0	0	0.974316	1.04377	0
tRNA55-IleTAT	tRNA	6	27599200	27599293	+	0	0	0	0	0.974316	1.04377	0
Y_RNA.503-201	Y_RNA	6	128905535	128905636	+	0	0	0	0	0.974316	1.04377	0
Y_RNA.335-201	Y_RNA	7	76642900	76643001	+	0	0	0	0	0.974316	1.04377	0
tRNA3-GluCTC	tRNA	8	59504798	59504868	+	0	0	0	0	0.974316	1.04377	0
U6.286-201	snRNA	1	8943486	8943592	-	0	0	0	1.44037	0	0	0.530658
Y_RNA.209-201	Y_RNA	17	60114194	60114306	+	0	0	0	1.44037	0	0	0.530658
tRNA9-PseudoTTG	tRNA	3	106620878	106620949	-	0	0	0	0	1.94863	0	0
Y_RNA.56-201	Y_RNA	6	90551048	90551143	+	0	0	0	0	1.94863	0	0
U6.598-201	snRNA	10	98502924	98503030	+	0	0	1.77389	0	0	0	0
RNU5A-3P-201	snRNA	8	30501206	30501319	+	0	0	1.77389	0	0	0	0
uc002ssi.2	piRNA	2	87615405	87615434	+	0	0	0	0	0	0	1.59197
tRNA49-GluTTC	tRNA	1	161582508	161582579	+	0	0	0	0	0	1.04377	0.530658
RNU7-63P-201	snRNA	16	8799313	8799374	-	0	0	0	0	0	1.04377	0.530658
Y_RNA.740-201	Y_RNA	8	81396824	81396918	-	0	0	0	0	0	1.04377	0.530658
tRNA7-PseudoCCT	tRNA	11	63661767	63661835	+	0	0	0.591296	0	0.974316	0	0
tRNA30-CysGCA	tRNA	17	36989975	36990046	-	0	0	0	0	0.974316	0	0.530658
tRNA50-AsnGTT	tRNA	1	161591465	161591538	+	0	0	0	1.44037	0	0	0
tRNA63-ValAAC	tRNA	1	180184276	180184348	-	0	0	0	1.44037	0	0	0
U2.62-201	snRNA	10	27482287	27482429	-	0	0	0	1.44037	0	0	0
Y_RNA.387-201	Y_RNA	10	94094220	94094321	+	0	0	0	1.44037	0	0	0
Y_RNA.475-201	Y_RNA	11	77402695	77402796	+	0	0	0	1.44037	0	0	0
Y_RNA.248-201	Y_RNA	11	95206436	95206538	-	0	0	0	1.44037	0	0	0
Y_RNA.782-201	Y_RNA	12	27905807	27905919	+	0	0	0	1.44037	0	0	0
SNORD58.1-201	snoRNA	14	45557446	45557511	+	0	0	0	1.44037	0	0	0
uc021sis.1	piRNA	15	34666316	34666619	-	0	0	0	1.44037	0	0	0
uc002aho.3	piRNA	15	62514636	62514702	-	0	0	0	1.44037	0	0	0
uc002aix.2	piRNA	15	62535967	62536093	+	0	0	0	1.44037	0	0	0
Y_RNA.271-201	Y_RNA	16	27733605	27733713	-	0	0	0	1.44037	0	0	0
U6.1133-201	snRNA	17	47113714	47113817	+	0	0	0	1.44037	0	0	0
U1.97-201	snRNA	17	75916180	75916340	+	0	0	0	1.44037	0	0	0
snoU13.8-201	snoRNA	18	12533423	12533524	-	0	0	0	1.44037	0	0	0
snoU13.46-201	snoRNA	18	28652470	28652573	+	0	0	0	1.44037	0	0	0
U4.45-201	snRNA	18	57830800	57830940	+	0	0	0	1.44037	0	0	0
U6.511-201	snRNA	19	45550716	45550819	+	0	0	0	1.44037	0	0	0
U6.298-201	snRNA	2	113844382	113844488	+	0	0	0	1.44037	0	0	0
U6.113-201	snRNA	2	128074449	128074555	+	0	0	0	1.44037	0	0	0
tRNA18-PseudoCTC	tRNA	2	159738171	159738242	-	0	0	0	1.44037	0	0	0
SNORA25.18-201	snoRNA	2	228752347	228752460	+	0	0	0	1.44037	0	0	0
Y_RNA.102-201	Y_RNA	21	18949116	18949224	+	0	0	0	1.44037	0	0	0
U6.1244-201	snRNA	4	48111370	48111427	-	0	0	0	1.44037	0	0	0
Y_RNA.262-201	Y_RNA	4	146879280	146879392	-	0	0	0	1.44037	0	0	0
SNORD73.1-201	snoRNA	4	152023209	152023280	+	0	0	0	1.44037	0	0	0
Y_RNA.491-201	Y_RNA	5	23299264	23299371	+	0	0	0	1.44037	0	0	0
U3.42-201	snoRNA	5	149075312	149075522	-	0	0	0	1.44037	0	0	0
tRNA17-PseudoAAG	tRNA	5	180591564	180591645	-	0	0	0	1.44037	0	0	0
tRNA36-ArgACG	tRNA	6	27182952	27183024	+	0	0	0	1.44037	0	0	0
tRNA116-PseudoGAA	tRNA	6	28694855	28694927	-	0	0	0	1.44037	0	0	0
Y_RNA.160-201	Y_RNA	6	86487357	86487473	-	0	0	0	1.44037	0	0	0
U6.641-201	snRNA	6	111329473	111329579	-	0	0	0	1.44037	0	0	0
U4.3-201	snRNA	6	121775127	121775267	-	0	0	0	1.44037	0	0	0
Y_RNA.375-201	Y_RNA	6	129082862	129082953	-	0	0	0	1.44037	0	0	0
snoU13.52-201	snoRNA	7	5525026	5525132	+	0	0	0	1.44037	0	0	0
U6.21-201	snRNA	8	11249920	11250026	-	0	0	0	1.44037	0	0	0
Y_RNA.451-201	Y_RNA	8	114963115	114963227	+	0	0	0	1.44037	0	0	0
U11.3-201	snRNA	8	127683767	127683899	+	0	0	0	1.44037	0	0	0
Y_RNA.780-201	Y_RNA	9	32820249	32820356	+	0	0	0	1.44037	0	0	0
U6.754-201	snRNA	X	135856158	135856264	+	0	0	0	1.44037	0	0	0
tRNA103-PheGAA	tRNA	6	28791093	28791166	-	0	0	1.18259	0	0	0	0
tRNA15-PheGAA	tRNA	11	59324970	59325042	-	0	0	0.591296	0	0	0	0.530658
U6.520-201	snRNA	15	85481647	85481753	-	0	0	0	0	0	0	1.06132
U6.587-201	snRNA	16	21653375	21653481	+	0	0	0	0	0	0	1.06132
U4.53-201	snRNA	16	68363290	68363432	-	0	0	0	0	0	0	1.06132
RNU7-71P-201	snRNA	16	72855832	72855891	-	0	0	0	0	0	0	1.06132
SNORA81.3-201	snoRNA	3	183170355	183170552	+	0	0	0	0	0	0	1.06132
tRNA3-AspGTC	tRNA	3	184366095	184366165	-	0	0	0	0	0	0	1.06132
U6.140-201	snRNA	7	35969768	35969874	-	0	0	0	0	0	0	1.06132
U6.1230-201	snRNA	9	1001858	1001963	-	0	0	0	0	0	0	1.06132
U6.1044-201	snRNA	X	101933635	101933741	-	0	0	0	0	0	0	1.06132
Y_RNA.172-201	Y_RNA	1	116995158	116995249	+	0	0	0	0	0	1.04377	0
tRNA18-PseudoCCT	tRNA	1	147483291	147483361	+	0	0	0	0	0	1.04377	0
tRNA25-AsnGTT	tRNA	1	148000805	148000878	+	0	0	0	0	0	1.04377	0
tRNA27-PseudoCTG	tRNA	1	149079364	149079435	+	0	0	0	0	0	1.04377	0
Y_RNA.638-201	Y_RNA	1	150854927	150855011	-	0	0	0	0	0	1.04377	0
snoU13.275-201	snoRNA	1	224524493	224524591	+	0	0	0	0	0	1.04377	0
Y_RNA.129-201	Y_RNA	10	73980510	73980610	+	0	0	0	0	0	1.04377	0
U2.24-201	snRNA	10	127579135	127579247	-	0	0	0	0	0	1.04377	0
Y_RNA.290-201	Y_RNA	11	118706719	118706819	+	0	0	0	0	0	1.04377	0
Y_RNA.193-201	Y_RNA	12	112506908	112507013	+	0	0	0	0	0	1.04377	0
U3.23-201	snoRNA	15	69750281	69750488	-	0	0	0	0	0	1.04377	0
uc002byg.3	piRNA	15	102294974	102295069	+	0	0	0	0	0	1.04377	0
Y_RNA.104-201	Y_RNA	16	68919479	68919580	-	0	0	0	0	0	1.04377	0
Y_RNA.379-201	Y_RNA	18	2621089	2621200	+	0	0	0	0	0	1.04377	0
tRNA7-PseudoAGG	tRNA	2	77895593	77895663	+	0	0	0	0	0	1.04377	0
Y_RNA.238-201	Y_RNA	2	175129606	175129709	-	0	0	0	0	0	1.04377	0
Y_RNA.382-201	Y_RNA	20	35296962	35297073	-	0	0	0	0	0	1.04377	0
Y_RNA.744-201	Y_RNA	20	43632989	43633095	+	0	0	0	0	0	1.04377	0
Y_RNA.748-201	Y_RNA	20	55886910	55887014	+	0	0	0	0	0	1.04377	0
U6.32-201	snRNA	3	38345264	38345370	-	0	0	0	0	0	1.04377	0
Y_RNA.358-201	Y_RNA	3	65989514	65989615	-	0	0	0	0	0	1.04377	0
Y_RNA.294-201	Y_RNA	3	101177374	101177470	+	0	0	0	0	0	1.04377	0
U1.46-201	snRNA	3	125879126	125879288	-	0	0	0	0	0	1.04377	0
U1.62-201	snRNA	5	96511654	96511817	-	0	0	0	0	0	1.04377	0
tRNA8-ArgACG	tRNA	6	26537726	26537798	+	0	0	0	0	0	1.04377	0
Y_RNA.260-201	Y_RNA	6	134604230	134604331	+	0	0	0	0	0	1.04377	0
Y_RNA.258-201	Y_RNA	7	72481665	72481766	+	0	0	0	0	0	1.04377	0
Y_RNA.352-201	Y_RNA	7	74712847	74712948	-	0	0	0	0	0	1.04377	0
Y_RNA.348-201	Y_RNA	8	101767329	101767423	-	0	0	0	0	0	1.04377	0
Y_RNA.432-201	Y_RNA	X	20003176	20003277	-	0	0	0	0	0	1.04377	0
tRNA14-PseudoCCT	tRNA	1	145941579	145941649	+	0	0	0	0	0.974316	0	0
tRNA100-PseudoGAA	tRNA	1	149287359	149287430	-	0	0	0	0	0.974316	0	0
U6.322-201	snRNA	1	171387783	171387889	-	0	0	0	0	0.974316	0	0
Y_RNA.784-201	Y_RNA	1	185235667	185235759	+	0	0	0	0	0.974316	0	0
tRNA57-PseudoTGG	tRNA	1	238105862	238105933	+	0	0	0	0	0.974316	0	0
U8.24-201	snoRNA	10	5237847	5237936	-	0	0	0	0	0.974316	0	0
Y_RNA.247-201	Y_RNA	10	54612367	54612463	+	0	0	0	0	0.974316	0	0
tRNA2-SerTGA	tRNA	10	69524261	69524342	+	0	0	0	0	0.974316	0	0
Y_RNA.2-201	Y_RNA	10	70495477	70495580	-	0	0	0	0	0.974316	0	0
Y_RNA.644-201	Y_RNA	10	102666931	102667037	-	0	0	0	0	0.974316	0	0
tRNA2-LysCTT	tRNA	11	51359900	51359972	+	0	0	0	0	0.974316	0	0
Y_RNA.423-201	Y_RNA	12	8128855	8128956	+	0	0	0	0	0.974316	0	0
Y_RNA.303-201	Y_RNA	12	34135400	34135501	-	0	0	0	0	0.974316	0	0
SNORD114-31-201	snoRNA	14	101459573	101459647	+	0	0	0	0	0.974316	0	0
tRNA31-PseudoTGG	tRNA	16	3220961	3221031	-	0	0	0	0	0.974316	0	0
tRNA40-ThrAGT	tRNA	17	8042770	8042843	-	0	0	0	0	0.974316	0	0
tRNA33-PseudoTTG	tRNA	17	19506587	19506658	-	0	0	0	0	0.974316	0	0
Y_RNA.35-201	Y_RNA	19	12199060	12199161	-	0	0	0	0	0.974316	0	0
Y_RNA.155-201	Y_RNA	2	128587321	128587426	-	0	0	0	0	0.974316	0	0
SNORA70.13-201	snoRNA	2	215711671	215711805	+	0	0	0	0	0.974316	0	0
Y_RNA.712-201	Y_RNA	4	39443285	39443384	+	0	0	0	0	0.974316	0	0
Y_RNA.393-201	Y_RNA	5	168218503	168218615	+	0	0	0	0	0.974316	0	0
Y_RNA.591-201	Y_RNA	6	41885154	41885264	-	0	0	0	0	0.974316	0	0
tRNA81-LeuTAA	tRNA	6	69914378	69914460	+	0	0	0	0	0.974316	0	0
Y_RNA.97-201	Y_RNA	7	72509641	72509742	+	0	0	0	0	0.974316	0	0
Y_RNA.371-201	Y_RNA	7	74955146	74955247	-	0	0	0	0	0.974316	0	0
tRNA8-CysGCA	tRNA	7	149253802	149253873	+	0	0	0	0	0.974316	0	0
tRNA8-GlnTTG	tRNA	9	5095085	5095156	-	0	0	0	0	0.974316	0	0
U6.345-201	snRNA	9	90613144	90613250	-	0	0	0	0	0.974316	0	0
Y_RNA.438-201	Y_RNA	X	40352092	40352192	+	0	0	0	0	0.974316	0	0
tRNA51-PseudoCTT	tRNA	1	165566150	165566222	+	0	0	0.591296	0	0	0	0
U6.665-201	snRNA	12	40947963	40948069	-	0	0	0.591296	0	0	0	0
SCARNA20.5-201	snoRNA	14	63945990	63946131	+	0	0	0.591296	0	0	0	0
U6.950-201	snRNA	14	74126267	74126363	-	0	0	0.591296	0	0	0	0
U6.223-201	snRNA	2	32439525	32439631	-	0	0	0.591296	0	0	0	0
U6.631-201	snRNA	2	219453937	219454043	-	0	0	0.591296	0	0	0	0
RNU1-23P-201	snRNA	20	24217891	24218034	+	0	0	0.591296	0	0	0	0
U6.559-201	snRNA	3	146714394	146714500	-	0	0	0.591296	0	0	0	0
U6.391-201	snRNA	3	196120581	196120683	-	0	0	0.591296	0	0	0	0
U6.630-201	snRNA	4	54131628	54131734	-	0	0	0.591296	0	0	0	0
tRNA109-PheGAA	tRNA	6	28758499	28758571	-	0	0	0.591296	0	0	0	0
snoU13.210-201	snoRNA	8	42083151	42083252	-	0	0	0.591296	0	0	0	0
tRNA132-PseudoCAC	tRNA	1	16874160	16874232	-	0	0	0	0	0	0	0.530658
tRNA104-PseudoGTT	tRNA	1	149211948	149212021	-	0	0	0	0	0	0	0.530658
U6.109-201	snRNA	10	70606561	70606667	+	0	0	0	0	0	0	0.530658
Y_RNA.588-201	Y_RNA	12	93415382	93415488	+	0	0	0	0	0	0	0.530658
uc010tzh.2	piRNA	15	21326210	21326240	-	0	0	0	0	0	0	0.530658
uc010uce.2	piRNA	15	34814092	34814121	+	0	0	0	0	0	0	0.530658
uc021son.1	piRNA	15	62545486	62545518	+	0	0	0	0	0	0	0.530658
uc002bxp.4	piRNA	15	102292949	102293177	+	0	0	0	0	0	0	0.530658
Y_RNA.61-201	Y_RNA	16	11408924	11409035	+	0	0	0	0	0	0	0.530658
tRNA14-PheGAA	tRNA	19	1383361	1383433	-	0	0	0	0	0	0	0.530658
tRNA7-LysTTT	tRNA	19	50037933	50038005	-	0	0	0	0	0	0	0.530658
Y_RNA.500-201	Y_RNA	2	55513154	55513264	+	0	0	0	0	0	0	0.530658
Y_RNA.136-201	Y_RNA	2	86387079	86387189	-	0	0	0	0	0	0	0.530658
uc010ytw.2	piRNA	2	90319059	90319088	+	0	0	0	0	0	0	0.530658
tRNA4-HisGTG	tRNA	3	148316563	148316634	-	0	0	0	0	0	0	0.530658
[truncated: 8 more rows]
